# Supplementary material for: Melatonin Exerts Chondroprotective Effects Against Osteoarthritis by Promoting PI3K/AKT/FoxO3‐Mediated Mitophagy
Source: Kaohsiung J Med Sci. 2025 Nov 5;42(5):e70131. doi: 10.1002/kjm2.70131 (PMC13182593; doi:10.1002/kjm2.70131)
Supplement: Supplementary file 1 — Table S1: kjm270131‐sup‐0001‐TableS1.xlsx. [file KJM2-42-e70131-s002.xlsx]

## Sheet: Sheet1
Term	Type
OA	mol
GDF5	gene
SBNO1	gene
LTBP1	gene
WWP2	gene
TGFA	gene
IL1A	gene
MMP3	gene
MMP1	gene
DKK1	gene
BCL2	gene
IGF1	gene
IL4	gene
CTNNB1	gene
PTGES	gene
EEF1A1	gene
BGLAP	gene
PENK	gene
BAX	gene
CD36	gene
TGFB1	gene
SMAD3	gene
COL2A1	gene
LINC01006	gene
GLT8D1	gene
MAP2K6	gene
BTNL2	gene
ERG	gene
CRADD	gene
AP3B1	gene
DYNC1I1	gene
NT5DC2	gene
GLIS3	gene
CHADL	gene
LINC02742	gene
UQCC1	gene
TSBP1-AS1	gene
ITIH1	gene
HLA-DPB1	gene
IL1B	gene
MAGI1	gene
NF1	gene
USP8	gene
SMG6	gene
FGF18	gene
ANKRD6	gene
ASPN	gene
IL1RN	gene
IL6	gene
SUPT3H	gene
COMP	gene
BTNL8	gene
SLBP	gene
TNF	gene
KIAA1217	gene
CCDC33	gene
COL9A2	gene
COL11A1	gene
FTO	gene
AGAP1	gene
NFAT5	gene
TGFBR3	gene
ADIPOQ	gene
MMP13	gene
ADAM12	gene
PTGS2	gene
CRP	gene
NLRP3	gene
LEP	gene
IL17A	gene
RETN	gene
CALCA	gene
TLR4	gene
VEGFA	gene
TNFRSF11B	gene
NGF	gene
IL17F	gene
CCL2	gene
TIMP1	gene
ACLY	gene
MTCO2P12	gene
COX2	gene
ABCB6	gene
CXCL8	gene
MIR223	gene
IL10	gene
GLA	gene
ACR	gene
HMGB1	gene
SOST	gene
COL6A4P1	gene
SIK1	gene
PRDX2	gene
CARD14	gene
IL16	gene
EPAS1	gene
SIK1B	gene
ALB	gene
C4BPA	gene
PRNP	gene
ACE	gene
PON1	gene
LRCH1	gene
TLR9	gene
ASPSCR1	gene
IL18	gene
MIR140	gene
LBP	gene
ADAMTS4	gene
CXCL10	gene
CALM1	gene
MGP	gene
TNFRSF1B	gene
VDR	gene
BDKRB2	gene
RUNX2	gene
CCL11	gene
CCL20	gene
BMP5	gene
SOX9	gene
CCR2	gene
POMC	gene
MMP2	gene
MMP9	gene
MYD88	gene
MIR382	gene
BPI	gene
SERPINE1	gene
TLR2	gene
PITX1	gene
SPP1	gene
AGER	gene
ESR1	gene
HIF1A	gene
ADCYAP1	gene
CSF3	gene
CYBB	gene
FABP4	gene
ADAMTS5	gene
NLRP1	gene
POSTN	gene
GREM1	gene
CXCL1	gene
IL34	gene
ADAMTS14	gene
IL1R1	gene
LCTL	gene
MIR532	gene
MIR582	gene
BTF3P11	gene
TCF21	gene
TNFRSF1A	gene
TCP1	gene
CPOX	gene
CTRL	gene
TNFAIP6	gene
CTNND1	gene
CREB1	gene
TGFBR1	gene
THRSP	gene
THBS4	gene
TSPO	gene
TGM2	gene
CSE1L	gene
TLR3	gene
CDAN1	gene
CCN2	gene
TIMP2	gene
TBX1	gene
TACR1	gene
GORASP1	gene
COL6A4P2	gene
POU5F1P4	gene
POU5F1P3	gene
SFRP1	gene
SAMSN1	gene
SDC4	gene
AGT	gene
SLC26A2	gene
CCL4	gene
CCL3	gene
CLEC11A	gene
WNK1	gene
ACAN	gene
TAC1	gene
SYT1	gene
XCL2	gene
STC1	gene
SREBF2	gene
CTSK	gene
CYBA	gene
SPINK1	gene
SLC22A3	gene
SLC14A1	gene
SLC8A1	gene
AGTR1	gene
TP53	gene
MED12	gene
CDK2	gene
PAPSS2	gene
SOCS3	gene
KALRN	gene
UBE3B	gene
BUD31	gene
APLN	gene
NR1I2	gene
ALDH1A2	gene
CDK4	gene
IL18R1	gene
PRG4	gene
SLC6A5	gene
COMETT	gene
CD44	gene
CD40	gene
BCAR1	gene
CCL4L2	gene
ADAMTS3	gene
HOTAIR	gene
HOTTIP	gene
EIF2AK3	gene
COX5A	gene
TMX2-CTNND1	gene
KL	gene
NOG	gene
AOC3	gene
TNFSF11	gene
CDX2	gene
CCR6	gene
CCR7	gene
D1S111	gene
MIR671	gene
TRPV1	gene
VIP	gene
CNC2	gene
CNR2	gene
USF1	gene
COL11A2	gene
TWIST1	gene
COX8A	gene
CDH2	gene
BAG6	gene
FST	gene
PTPN5	gene
DOT1L	gene
KDM5D	gene
KHDRBS1	gene
AKNA	gene
PLK2	gene
CHI3L1	gene
CHRM3	gene
GSDMD	gene
CIRBP	gene
CORO7	gene
TRAF3	gene
FOXP3	gene
GMDS	gene
GNAS	gene
ANGPT2	gene
GRK5	gene
MMP8	gene
SPCS1	gene
GSM1	gene
GSTM1	gene
GSTT1	gene
MIR34A	gene
MIR29A	gene
MIR27A	gene
EIF3K	gene
GPC3	gene
IL22	gene
SERPINB2	gene
FUT4	gene
PCSK6	gene
PCDHGA12	gene
GNL3	gene
OAP	gene
DDR2	gene
NTRK1	gene
MSTN	gene
NHS	gene
AMH	gene
GTF3A	gene
MIR21	gene
MIR20A	gene
HSPD1	gene
GDF6	gene
CCL4L1	gene
RHOB	gene
ENHO	gene
HSPG2	gene
ITGAV	gene
AR	gene
IGF1R	gene
FAS	gene
FASLG	gene
IL13	gene
HSPA4	gene
LEPR	gene
MIR19B1	gene
MIR155	gene
HFE	gene
MIR136	gene
MIR130A	gene
MIR128-1	gene
MIR122	gene
MIRLET7E	gene
LUM	gene
LINC01194	gene
LRP2	gene
LOXL2	gene
AQP1	gene
FRZB	gene
LPAR1	gene
PTH	gene
PTGER4	gene
ADAMTS9	gene
ESR2	gene
F2RL1	gene
OLR1	gene
EFEMP1	gene
MAPK8	gene
UCMA	gene
PRKAR1A	gene
TENT5A	gene
MEG3	gene
SEMA6A	gene
BAK1	gene
S100A12	gene
EGF	gene
MIR486-1	gene
TNFRSF17	gene
BCL9	gene
REN	gene
RELA	gene
CCND1	gene
IL21	gene
MOK	gene
ELAVL2	gene
ZNF410	gene
FOXK1	gene
SLC52A1	gene
R3HDM2	gene
CFP	gene
PEPD	gene
SMUG1	gene
PDZK1	gene
HDAC7	gene
IL23A	gene
PDE3B	gene
PDCD1	gene
NME8	gene
PCYT1A	gene
MZB1	gene
HSPA14	gene
PI3	gene
PIK3CA	gene
PPARA	gene
POU5F1	gene
FOXO1	gene
SULF1	gene
FN1	gene
ACP5	gene
PLIN1	gene
PLAU	gene
SIRT1	gene
PIK3CG	gene
PIK3CD	gene
PIK3CB	gene
ADIPOR1	gene
MATN3	gene
CCAL1	gene
COL9A1	gene
TRAPPC2	gene
COL1A1	gene
TRPV4	gene
CILP	gene
OS4	gene
OS6	gene
UFSP2	gene
SMAD2	gene
FBN1	gene
SMAD6	gene
TGFBR2	gene
TGFB3	gene
PTGS1	gene
COL9A3	gene
PTPN22	gene
MATN1	gene
AEBP1	gene
ANKH	gene
MCF2L	gene
OFD1	gene
ADAM10	gene
CLEC3B	gene
KIF22	gene
COL10A1	gene
HBP1	gene
CLCN7	gene
H19	gene
IL2RA	gene
CD247	gene
PACERR	gene
STAT4	gene
XYLT1	gene
KCNK15-AS1	gene
TMSB4X	gene
GAS5	gene
COL1A2	gene
DDH2	gene
COL5A2	gene
UFC1	gene
IL2RB	gene
CANT1	gene
PCGEM1	gene
MIR146A	gene
HLA-B	gene
KCNJ5	gene
KCTD13	gene
PMS2P2	gene
COL3A1	gene
LOC109461476	gene
PTPN2	gene
CCN6	gene
EFEMP2	gene
TGFB2	gene
OTULIN	gene
LOC100130744	gene
DDRGK1	gene
ANKRD55	gene
COL5A1	gene
MEFV	gene
PHEX	gene
FGFR3	gene
GHR	gene
BMP2	gene
F9	gene
CASR	gene
HGD	gene
NOS2	gene
GBA	gene
STT3A	gene
HLA-DRB1	gene
DCN	gene
IRF5	gene
MIR132	gene
BMP7	gene
ACTA2	gene
PTHLH	gene
HAPLN1	gene
WDR35-DT	gene
MYH11	gene
HPGD	gene
PPARG	gene
IBSP	gene
MYLK	gene
SLC2A10	gene
LRP5	gene
F8	gene
TRPS1	gene
IFNG	gene
ATP7B	gene
FMOD	gene
CCL5	gene
PLOD1	gene
BMP6	gene
LOC101448202	gene
AKR1C1	gene
NAMPT	gene
RELN	gene
MAPK1	gene
ENPP1	gene
IL15	gene
SYK	gene
ICAM1	gene
IL1RAPL2	gene
CENPP	gene
HLA-DQB1	gene
IL2	gene
CXCL12	gene
LOXL3	gene
COG5	gene
HTRA1	gene
UFL1	gene
PHEX-AS1	gene
PTCHD1-AS	gene
LOC106627981	gene
VCAM1	gene
LMNA	gene
SLC22A4	gene
MAPK14	gene
ADAMTSL1	gene
LAMA5	gene
TYR	gene
CIITA	gene
CD244	gene
NFKBIL1	gene
TLR1	gene
OSM	gene
AIP	gene
SOD1	gene
OPTC	gene
MIR150	gene
CRH	gene
IGFBP3	gene
IHH	gene
JUN	gene
PLA2G4A	gene
MIF	gene
SLC40A1	gene
SCARB2	gene
ZMPSTE24	gene
GPR101	gene
ZNF687	gene
SOX5	gene
POLG	gene
IL7	gene
CTSB	gene
FKBP14	gene
CCR5	gene
GNA11	gene
FGF2	gene
HGF	gene
C1S	gene
TLR5	gene
LRP6	gene
GRIN2B	gene
CXCR4	gene
THBS1	gene
ADAM17	gene
TNFRSF11A	gene
RRM2B	gene
P3H1	gene
CSF1	gene
OPRM1	gene
CPT2	gene
NR2E3	gene
CHRNG	gene
COG4	gene
SPDT	gene
NFKB1	gene
ALOX5	gene
IL4R	gene
BMP4	gene
TLR8	gene
SERPINA1	gene
CSF2	gene
MALAT1	gene
IL11	gene
ELANE	gene
CASP3	gene
FGFR1	gene
ENG	gene
CCN4	gene
MTHFR	gene
TLR8-AS1	gene
S100A9	gene
DIO2	gene
SERPINF1	gene
TNC	gene
MMP14	gene
CXCR3	gene
FSTL1	gene
CAT	gene
HSPA5	gene
CX3CL1	gene
LIF	gene
SCN9A	gene
CCL18	gene
TTR	gene
PTH1R	gene
MIR181A1	gene
BDNF	gene
TIMP3	gene
SAA1	gene
RET	gene
IDS	gene
BRCA2	gene
MYH7	gene
ABCC9	gene
LTBP2	gene
ARID1B	gene
SLCO2A1	gene
CREB3L1	gene
FUNDC2	gene
LOC106050102	gene
LOC113939944	gene
MMP7	gene
NFKBIA	gene
MPO	gene
CASP1	gene
FGF1	gene
NEAT1	gene
ELN	gene
DSPP	gene
SOD2	gene
PLAUR	gene
COMT	gene
LTA	gene
TRAF6	gene
IGF2	gene
SYVN1	gene
NCOA3	gene
IL37	gene
IL6R	gene
HP	gene
MIA2	gene
SERPINA3	gene
IL5	gene
TRPV6	gene
B2M	gene
UBA5	gene
UFM1	gene
UFSP1	gene
NFE2L2	gene
CX3CR1	gene
MIR149	gene
HMOX1	gene
ACVRL1	gene
TP63	gene
PLA2G2A	gene
DMP1	gene
DUS4L	gene
P4HB	gene
PIK3R1	gene
IFRD1	gene
GPR22	gene
CP	gene
CTSD	gene
ADAMTS1	gene
IL1RL2	gene
ANXA1	gene
MRC1	gene
F2	gene
FGF23	gene
MIR93	gene
PTN	gene
TRAF1	gene
PLEC	gene
MMP17	gene
LEPQTL1	gene
GPT	gene
TRAPPC2B	gene
DYM	gene
IL17RA	gene
IFNB1	gene
XIST	gene
S100A8	gene
SMURF2	gene
CLU	gene
IL32	gene
MIR9-1	gene
MIR145	gene
PTEN	gene
MIR26A1	gene
MIR29B1	gene
IL1RAP	gene
FOXO3	gene
AKT1	gene
VIM	gene
NCOR2	gene
PARD3B	gene
HLA-DQA2	gene
PBRM1	gene
CDC5L	gene
TNFAIP3	gene
SEC24D	gene
TRIP11	gene
HSP90B1	gene
DNMT3A	gene
COL27A1	gene
EZH2	gene
GPI	gene
STAT3	gene
MYC	gene
GJA1	gene
VIM2P	gene
IDUA	gene
DNMT1	gene
LEF1	gene
IL9	gene
HAS1	gene
CCN1	gene
HRH2	gene
MTOR	gene
CASP8	gene
GSR	gene
CXCL13	gene
TLR10	gene
LOX	gene
ITLN1	gene
NOX4	gene
DANCR	gene
VCAN	gene
CXCR2	gene
CD163	gene
PARP1	gene
SEC23A	gene
TRAPPC6B	gene
TRAPPC3	gene
TRAPPC4	gene
TRAPPC9	gene
TRAPPC1	gene
TRAPPC12	gene
TRAPPC6A	gene
TRAPPC10	gene
TRAPPC2L	gene
TRAPPC5	gene
TRAPPC8	gene
TRAPPC3L	gene
EXT1	gene
FOS	gene
HDAC4	gene
IRAK3	gene
HLA-DQA1	gene
MMP12	gene
SOX6	gene
ZFAS1	gene
TFRC	gene
APOA1	gene
BSG	gene
NOTCH1	gene
PADI4	gene
SOCS1	gene
LGALS3	gene
NR3C1	gene
CCR1	gene
LTBP3	gene
NPY	gene
HAS2	gene
IGFBP7	gene
MIR195	gene
CD68	gene
PROCR	gene
NOD2	gene
MEPE	gene
ITGAM	gene
IL10RA	gene
PLOD2	gene
HDAC9	gene
HHIP	gene
FOSL1	gene
YAP1	gene
PDIA4	gene
DEAF1	gene
FOLR2	gene
CXCR5	gene
ATF2	gene
PLAT	gene
CCR3	gene
HAVCR2	gene
IL1R2	gene
MAZ	gene
MIR27B	gene
FBN2	gene
TIMP4	gene
MIR335	gene
IGFBP5	gene
ITGB5	gene
SELL	gene
CEMIP	gene
ITGB1	gene
SST	gene
CRTAC1	gene
CTLA4	gene
EDN1	gene
SP1	gene
SLPI	gene
IL33	gene
CMKLR1	gene
ASTN2	gene
LSP1P3	gene
CAST	gene
TGIF1	gene
TPI1	gene
MIR373	gene
ANP32A	gene
ZEB1	gene
THBS3	gene
PVT1	gene
MAF	gene
CXCL9	gene
TECTB	gene
SERPINH1	gene
INHBA	gene
MMP28	gene
MIR210	gene
IL22RA1	gene
RBFOX1	gene
CILP2	gene
MIR204	gene
MIR26B	gene
MIR16-1	gene
MIR33B	gene
CDKN1A	gene
LGALS1	gene
MIR193B	gene
LRRK2	gene
CHUK	gene
CAMK2B	gene
SLC39A8	gene
XRCC4	gene
ATG7	gene
DPEP1	gene
MUS81	gene
CRTC1	gene
CSMD1	gene
DNAH10	gene
COLGALT2	gene
NACA2	gene
RWDD2B	gene
TMEM167A	gene
SCARNA18	gene
CTBP1-DT	gene
DIO3	gene
MET	gene
SFRP4	gene
CYP19A1	gene
LY96	gene
THRA	gene
USP33	gene
MC1R	gene
ITGB3	gene
FKBP5	gene
CXADR	gene
SOX8	gene
UCN	gene
SLC17A5	gene
GSK3B	gene
MIR199A2	gene
MIR199A1	gene
TUG1	gene
MIR4435-2	gene
TNFRSF6B	gene
WNT5A	gene
XDH	gene
SDC1	gene
RARRES2	gene
SELE	gene
CD14	gene
EXT2	gene
ALOX15	gene
JUND	gene
YWHAE	gene
ADAMTS15	gene
FGFR2	gene
GNAS-AS1	gene
PRKAR2B	gene
BCAP29	gene
HPBP	gene
GAPDH	gene
TNFSF13B	gene
ANXA5	gene
IL1RL1	gene
MIR15A	gene
SNHG5	gene
ADRB2	gene
FBLN5	gene
OCRL	gene
PREP	gene
TH	gene
SLC11A1	gene
CEACAM16	gene
OTOG	gene
PECAM1	gene
ANPEP	gene
SERPINC1	gene
GHRL	gene
SAA4	gene
CYP1A1	gene
TCF4	gene
OPRD1	gene
CXCR1	gene
CRYAB	gene
LCN2	gene
IL18RAP	gene
MIR142	gene
MIR206	gene
MIR30A	gene
CDR1-AS	gene
HLA-A	gene
SPG7	gene
CKM	gene
CHST11	gene
SHOX	gene
TNFSF14	gene
PRDX5	gene
JUNB	gene
EPDR1	gene
HDAC1	gene
AHR	gene
APOB	gene
CTSL	gene
FAP	gene
OLIG3	gene
SNHG15	gene
MIR9-2	gene
MIR9-3	gene
MMP10	gene
CAV1	gene
CTSG	gene
CDKN2B-AS1	gene
MAP2K4	gene
LINC00976	gene
PNOC	gene
MIR221	gene
ENO1	gene
CHI3L2	gene
CD40LG	gene
PDPN	gene
HDAC2	gene
ANGPTL2	gene
DKK3	gene
TREH	gene
PART1	gene
MIR186	gene
MIR381	gene
SOX4	gene
MIR320A	gene
F3	gene
JAG1	gene
TNFRSF10A	gene
CYP27B1	gene
BMPR1A	gene
CALCR	gene
IKBKB	gene
DNMT3B	gene
ACTG1	gene
ESRRB	gene
PTK2B	gene
NR1D1	gene
TYMP	gene
KLF5	gene
NTN1	gene
CALM2	gene
CRLF1	gene
FOXM1	gene
MFGE8	gene
EIF4G2	gene
GPX3	gene
METTL3	gene
UNC5B	gene
FFAR4	gene
SPON1	gene
MIR141	gene
MIR107	gene
MIR200B	gene
MIR22	gene
MIR24-1	gene
MIR24-2	gene
MIR337	gene
SNHG16	gene
MIR224	gene
MIR361	gene
MIR488	gene
FOXD2-AS1	gene
MIR1277	gene
ADAMTS8	gene
SNORD19	gene
GUSB	gene
DPP4	gene
MCAM	gene
PGF	gene
CCL21	gene
MIR127	gene
ROR2	gene
SMO	gene
CSF1R	gene
NGFR	gene
IL24	gene
MIR365A	gene
F5	gene
CXCL5	gene
OLAH	gene
NUCB2	gene
ITGA5	gene
HMMR	gene
GRN	gene
BIRC5	gene
GZMA	gene
TCF7L1	gene
KCNQ1OT1	gene
PDCD5	gene
SLC26A4	gene
MCOLN1	gene
PACSIN3	gene
SMAP2	gene
KCNJ18	gene
CYP2C9	gene
VWF	gene
FAM20C	gene
TCIRG1	gene
CD86	gene
SLC34A1	gene
SLC34A3	gene
GBP4	gene
PLEKHA7	gene
PCMTD1	gene
LACC1	gene
PALM	gene
PALMD	gene
PLA2G3	gene
NPC1	gene
BGN	gene
GC	gene
KNG1	gene
B3GAT3	gene
ADIPOR2	gene
IL3	gene
CCL8	gene
CLEC4A	gene
CYTL1	gene
MCM3AP-AS1	gene
ATF6	gene
TPSAB1	gene
MIR454	gene
MIR885	gene
ALPP	gene
SPARC	gene
IGFBP2	gene
CARD16	gene
XCL1	gene
UGDH	gene
PRELP	gene
CHAD	gene
MIR377	gene
MIR98	gene
CSGALNACT1	gene
CAPN2	gene
CD79A	gene
PRTN3	gene
CHST3	gene
ZNF664	gene
CNR1	gene
SPHK1	gene
CD38	gene
IL7R	gene
HBEGF	gene
SERPINB5	gene
SERPINE2	gene
SOD3	gene
SP3	gene
KLF2	gene
LGALS9	gene
MIR31	gene
MIR33A	gene
MIR675	gene
PRL	gene
LVRN	gene
WNT3A	gene
ARNTL	gene
BBC3	gene
MIR124-1	gene
MIR296	gene
MIR320C1	gene
NOS1	gene
CHRDL2	gene
MEN1	gene
PRDM5	gene
P3H2	gene
USP50	gene
H3C3	gene
PAK1	gene
ALPL	gene
NLRP12	gene
SERPINA5	gene
HRH4	gene
SEMA3A	gene
RPA3	gene
CXCL11	gene
IL36A	gene
MIR125B1	gene
MIR125B2	gene
LOC111365141	gene
DUSP1	gene
S100B	gene
MMP16	gene
PRDX3	gene
CCL22	gene
MIR455	gene
IL23R	gene
LNCRNA-ATB	gene
ITGB2	gene
CYCS	gene
STAT1	gene
LRP1	gene
CFI	gene
AXL	gene
XBP1	gene
ATF3	gene
MIR30C1	gene
SELP	gene
TNXB	gene
C3	gene
DDR1	gene
B4GALT1	gene
KLF4	gene
PPARGC1A	gene
FBXW7	gene
HMGA2	gene
HYAL2	gene
SIRT6	gene
AHSG	gene
CST3	gene
DLX5	gene
TRAF2	gene
CABIN1	gene
CD47	gene
GPD1L	gene
ADAMTS7	gene
HMGB2	gene
LGALS8	gene
MRC2	gene
IFNL1	gene
MIR130B	gene
JAM3	gene
IL18BP	gene
STEAP4	gene
KCNJ11	gene
HMGCR	gene
MUTYH	gene
GLRX	gene
ORAI1	gene
UTS2	gene
NT5E	gene
GALNS	gene
VEGFC	gene
ALK	gene
CA2	gene
NOS3	gene
CDKN2A	gene
GLB1	gene
ESRRA	gene
ETS1	gene
MAP3K5	gene
TFAP2A	gene
OPRK1	gene
PKM	gene
RIPK2	gene
CCR4	gene
PTGES3	gene
KDM6B	gene
SHC1	gene
STT3B	gene
PPBP	gene
SERPINA4	gene
DUSP5	gene
PITRM1	gene
TFF3	gene
IL15RA	gene
MKX	gene
OXT	gene
CCL13	gene
IL27	gene
FNDC5	gene
MIR139	gene
MIR30B	gene
SNHG1	gene
MIR101-1	gene
MIR181A2	gene
ERVK-18	gene
POR	gene
PTGER2	gene
ADM	gene
NRCAM	gene
NCALD	gene
SIK3	gene
LRG1	gene
MIR4435-2HG	gene
MELTF-AS1	gene
THBD	gene
RECK	gene
PSAP	gene
CANX	gene
LAMP2	gene
IGFBP1	gene
MIR222	gene
TNFRSF13C	gene
INS	gene
GHRHR	gene
CAMK2A	gene
DSP	gene
CSTA	gene
HOXA1	gene
IL12A	gene
TGIF2	gene
FOXD1	gene
MIR18A	gene
TRPA1	gene
LTBR	gene
IL17B	gene
KIR2DS4	gene
ADA	gene
KCNMA1	gene
MAP3K11	gene
NOD1	gene
AQP9	gene
STAB1	gene
ETS2	gene
MAP1LC3A	gene
SCUBE1	gene
ERGIC3	gene
H1-4	gene
YY1	gene
HABP2	gene
SMURF1	gene
P4HA1	gene
GALE	gene
FIP1L1	gene
KLRB1	gene
WNT16	gene
HIF3A	gene
DCSTAMP	gene
ZNF440	gene
MIR144	gene
PRNCR1	gene
CD4	gene
PDE6A	gene
FAH	gene
CRYAA	gene
HPD	gene
PSTPIP1	gene
FBLN2	gene
FMR1	gene
TNFRSF9	gene
CHST14	gene
GNPTG	gene
HPS6	gene
PACSIN1	gene
ST18	gene
VIT	gene
YIPF3	gene
SAA2	gene
ZNF469	gene
ANKAR	gene
FAM102A	gene
NEMP2	gene
PRKCA	gene
RAC1	gene
TLR7	gene
NR1H3	gene
TXNRD1	gene
XYLT2	gene
C5AR1	gene
SLC23A2	gene
SCG2	gene
PIEZO1	gene
FGF21	gene
MIR483	gene
MIR29B2	gene
MIR29C	gene
MIR338	gene
NKILA	gene
BCL2L1	gene
ADAM15	gene
ALX3	gene
IL26	gene
APOH	gene
CHIT1	gene
CCN3	gene
MMP19	gene
EGFR	gene
BMPR2	gene
BRD4	gene
MFN2	gene
PTK2	gene
CTSS	gene
SFTPB	gene
CS	gene
CSF2RA	gene
KPNA2	gene
PTH2R	gene
SFTPA1	gene
SFTPD	gene
ULK1	gene
SFTPC	gene
CBX4	gene
DNTT	gene
MFAP4	gene
IL1F10	gene
SLC25A27	gene
TET1	gene
METRNL	gene
SYNE3	gene
C1QTNF12	gene
MIR214	gene
MIR23A	gene
MIR23B	gene
MIR449A	gene
HOTAIRM1	gene
MIR137	gene
MIR211	gene
MIR940	gene
MIR300	gene
MIR4498	gene
LOC106728418	gene
CEBPB	gene
THY1	gene
PYCARD	gene
TNIP1	gene
E2F1	gene
TREM1	gene
SMPD1	gene
L3MBTL2	gene
L13304-025	gene
L13715-019	gene
AB372731	gene
HSALNG0135621	gene
HSPA8	gene
ITGAL	gene
FBLN1	gene
PPP3CA	gene
SRC	gene
GSTP1	gene
NOTCH2	gene
EDNRA	gene
KCNQ2	gene
PDPK1	gene
CCND2	gene
CYP2D6	gene
FAAH	gene
KEAP1	gene
RORA	gene
SIRT2	gene
C5	gene
CD3D	gene
CSNK1E	gene
ENO2	gene
GANAB	gene
HCFC1	gene
HYAL1	gene
KDM4B	gene
NCAM1	gene
PRKAA1	gene
PTPRD	gene
TARDBP	gene
BECN1	gene
CSPG4	gene
DLL1	gene
DVL2	gene
MECP2	gene
NR1I3	gene
PDE4A	gene
PDE5A	gene
RBP4	gene
SHMT2	gene
SOX2	gene
APOL1	gene
BRD2	gene
COL6A3	gene
CRY1	gene
HAND2	gene
NR4A3	gene
PFKFB3	gene
RIPK4	gene
USP13	gene
ACSL4	gene
BCL2L11	gene
HLA-G	gene
LGR5	gene
NFATC4	gene
PDGFC	gene
PROK2	gene
RSPO2	gene
SECISBP2	gene
SLC39A14	gene
SPHK2	gene
SULT2A1	gene
TAGLN	gene
WIF1	gene
CCL7	gene
CHKA	gene
DDIT4	gene
DDX20	gene
FOXC1	gene
HES1	gene
HGFAC	gene
NOX1	gene
PRDX4	gene
PTGES2	gene
SEPHS1	gene
SMN1	gene
TFF1	gene
TRIM24	gene
ZFP36L1	gene
ABCD2	gene
BAG1	gene
CDK14	gene
DGCR8	gene
KLK11	gene
LPA	gene
RIPK3	gene
SOX11	gene
ST3GAL4	gene
TDGF1	gene
TFEB	gene
TFF2	gene
UNC5C	gene
VPS4B	gene
ANGPT4	gene
B3GALT6	gene
CRY2	gene
DPP7	gene
EN1	gene
FUT1	gene
HS6ST2	gene
LGR4	gene
SDCBP	gene
SIRT7	gene
TSC22D3	gene
UBE2M	gene
BOK	gene
CASZ1	gene
CD160	gene
CPEB1	gene
DUSP19	gene
EXTL2	gene
IL17RC	gene
LAG3	gene
NID2	gene
NLRC5	gene
OXA1L	gene
SERPINA12	gene
SPG11	gene
TRIM8	gene
TUFT1	gene
UHRF1	gene
BCL2L12	gene
BCL2L13	gene
CKLF	gene
CREB3	gene
DSTN	gene
FAM20B	gene
FIS1	gene
FOXP4	gene
LGALS4	gene
LRRC15	gene
SEC24A	gene
SUB1	gene
CCAR2	gene
CCL1	gene
CCL16	gene
NKX3-2	gene
YAF2	gene
CORT	gene
MEGF9	gene
RACK1	gene
ATG2B	gene
CCL14	gene
CCL15	gene
FBXO21	gene
GRINA	gene
HSH2D	gene
MICAL3	gene
OIP5	gene
SHROOM1	gene
TM2D3	gene
TRIM59	gene
TUT7	gene
MIR22HG	gene
CASC2	gene
RMRP	gene
DEPP1	gene
MIAT	gene
FER1L4	gene
MIR196A2	gene
SNHG12	gene
MIR125A	gene
MIR152	gene
MIRLET7C	gene
MIR128-2	gene
MIR138-2	gene
MIR181C	gene
MIR301A	gene
MIR328	gene
MIR370	gene
MIR106A	gene
MIR138-1	gene
MIR193A	gene
MIR197	gene
MIR324	gene
MIR375	gene
MIR590	gene
MIR99B	gene
MIR129-2	gene
MIR16-2	gene
MIR451A	gene
LOXL1-AS1	gene
MIR124-3	gene
MIR129-1	gene
MIR485	gene
OIP5-AS1	gene
PCAT1	gene
LINC00265	gene
MIR1207	gene
MIR502	gene
MIR577	gene
SNHG14	gene
SNHG9	gene
FGD5-AS1	gene
LINC00671	gene
MIR153-1	gene
MIR411	gene
MIR599	gene
MIR634	gene
LINC00662	gene
MIR105-1	gene
MIR1202	gene
MIR1236	gene
THUMPD3-AS1	gene
MIR1246	gene
MIR591	gene
MIR3680-1	gene
MIR3680-2	gene
TP53COR1	gene
LOC112543491	gene
LOC110283621	gene
JAK2	gene
APP	gene
LPL	gene
MSH6	gene
C1R	gene
XIAP	gene
ADAMTS2	gene
LAMP3	gene
EP300	gene
KAT5	gene
ILF3	gene
CEACAM4	gene
CEACAM8	gene
ABCB1	gene
SMAD4	gene
CDH11	gene
FLNA	gene
HTR2A	gene
CR1	gene
FCGR2B	gene
MAP3K8	gene
MMP15	gene
SRF	gene
FGF7	gene
SIAE	gene
LECT2	gene
CFLAR	gene
ARL13B	gene
FLT1	gene
MAPK10	gene
IL6ST	gene
MITF	gene
BTLA	gene
FGFR4	gene
ERCC6	gene
GH1	gene
KCNE2	gene
PIGB	gene
SMYD1	gene
SEC31B	gene
GPR33	gene
PTPRC	gene
BMP1	gene
KDM1A	gene
ASAH1	gene
MYCN	gene
PLOD3	gene
ERAP1	gene
SGSH	gene
SREBF1	gene
GAL	gene
GNS	gene
SNAI1	gene
CRTAP	gene
FKBP10	gene
LAMP1	gene
NAGLU	gene
PLS3	gene
ERAP2	gene
PRKN	gene
H3C1	gene
BMP3	gene
SLC2A1	gene
TSLP	gene
MAP2K7	gene
MYDGF	gene
WNT7A	gene
LDHB	gene
P4HA2	gene
SETD2	gene
TNKS	gene
SETD1A	gene
CA10	gene
HES5	gene
ATPSCKMT	gene
MIR146B	gene
BHD	gene
MAPT	gene
ITIH4	gene
TRIM32	gene
UXS1	gene
ABT1	gene
MBL2	gene
FCGR3A	gene
SIGLEC1	gene
PRRC2A	gene
EGR1	gene
CXCL6	gene
PDGFRA	gene
BLK	gene
NR4A2	gene
REL	gene
SLC26A3	gene
TYRP1	gene
RELB	gene
NIN	gene
SLC26A5	gene
POLE2	gene
SLC26A8	gene
MICB	gene
CARD8	gene
CCRL2	gene
TAGAP	gene
FCRL3	gene
SLC26A1	gene
CLEC16A	gene
CNTLN	gene
MACIR	gene
IKBKE	gene
STAT5B	gene
FGA	gene
AMPD2	gene
FGF3	gene
SP7	gene
CBX3	gene
GGT3P	gene
ANXA6	gene
CAMP	gene
ANGPT1	gene
S100A4	gene
CD151	gene
ALOX5AP	gene
WRN	gene
CDH1	gene
F10	gene
PSMB8	gene
SNCA	gene
ARSA	gene
F7	gene
IKZF1	gene
CDKN1B	gene
ZEB2	gene
GALC	gene
GALNT3	gene
LOXL1	gene
UGCG	gene
COLEC12	gene
GBA2	gene
PECR	gene
SLC39A13	gene
GSTM5	gene
ICOSLG	gene
BLZF1	gene
LZTS1	gene
STARD10	gene
CCDC134	gene
EMP1	gene
SYNJ2BP	gene
COL6A5	gene
MIR10B	gene
MIR103A1	gene
MIR1238	gene
MIR4800	gene
MIR664A	gene
MIR4655	gene
MIR6069	gene
KDR	gene
EPHB4	gene
PRKCZ	gene
NRP1	gene
ANG	gene
FCGR3B	gene
BST1	gene
GNPTAB	gene
TNFRSF10B	gene
PADI2	gene
S100A11	gene
ELF3	gene
KLF3-AS1	gene
PF4	gene
PCSK9	gene
NPM1	gene
PFKM	gene
PTCH1	gene
MASP1	gene
CHRM2	gene
CYP11A1	gene
PTPRJ	gene
SLC6A1	gene
TEAD1	gene
CSK	gene
HMOX2	gene
LYZ	gene
RPA1	gene
SLC25A13	gene
ADD1	gene
ATP2B2	gene
ATP6V0A2	gene
CDC7	gene
GAK	gene
HERC2	gene
KCNE3	gene
CUX1	gene
FOXP2	gene
LMX1B	gene
MTMR2	gene
PRKCSH	gene
PTPRG	gene
RPS10	gene
WNT11	gene
ATP2B1	gene
CLIC5	gene
CRBN	gene
DGAT2	gene
EIF2B1	gene
GIPR	gene
HK3	gene
HTT	gene
LPP	gene
MMP24	gene
NISCH	gene
PAPPA	gene
PAX7	gene
PRSS3	gene
SENP1	gene
SOCS2	gene
SPRY4	gene
SRR	gene
TACC3	gene
USP24	gene
ANXA3	gene
CEACAM3	gene
GRK4	gene
JPH3	gene
KCNJ15	gene
LCT	gene
MN1	gene
NEFM	gene
PRPF8	gene
PUF60	gene
RASGRP3	gene
RPL10A	gene
SCYL1	gene
SLC30A10	gene
SLC39A4	gene
SLC44A2	gene
SPTBN2	gene
STRA6	gene
TBX4	gene
UBE2R2	gene
BTN3A1	gene
CYP2A13	gene
DEF6	gene
DGKI	gene
DPF2	gene
DPH1	gene
EEF1D	gene
FANCE	gene
GGT7	gene
HIC1	gene
HLA-DPA1	gene
MCAT	gene
NEK4	gene
ORM1	gene
PLEKHM1	gene
RFX3	gene
RNF4	gene
RPL12	gene
RPS23	gene
SART1	gene
SCRIB	gene
SF3B2	gene
SH3BP2	gene
SLC27A6	gene
SPPL2A	gene
TRIOBP	gene
TSEN15	gene
USP16	gene
UVRAG	gene
XK	gene
AP3D1	gene
CCNT1	gene
EIF6	gene
GBX2	gene
NOVA1	gene
NUP160	gene
PITPNB	gene
POLA2	gene
POLD3	gene
PRDM2	gene
SCUBE3	gene
SF1	gene
SHARPIN	gene
SIPA1	gene
SYMPK	gene
TLN2	gene
AAGAB	gene
ABCB9	gene
ACER3	gene
ANAPC10	gene
AOC1	gene
BMP2K	gene
BRWD1	gene
BTN2A1	gene
CEP250	gene
CPNE1	gene
CPSF6	gene
DDX10	gene
DDX23	gene
DNAJA3	gene
FAR2	gene
KANSL1	gene
KCNIP4	gene
MAF1	gene
MGRN1	gene
NCOA6	gene
OPA3	gene
PARD6G	gene
PLXNC1	gene
RFT1	gene
RNASEH2C	gene
RPGRIP1L	gene
RPL29	gene
SENP6	gene
SIX5	gene
SLC30A5	gene
TAF11	gene
TCTN2	gene
TEAD3	gene
TSR1	gene
UNC5A	gene
YKT6	gene
ZMYND8	gene
B9D2	gene
BTN2A2	gene
CHD9	gene
DHX35	gene
DLGAP2	gene
EDEM2	gene
EYA2	gene
FAU	gene
FOXA3	gene
FRMD4A	gene
HNRNPUL1	gene
LRIG3	gene
MAEA	gene
MAML2	gene
MRPL11	gene
NDST4	gene
NUB1	gene
NUDT4	gene
ORAI2	gene
PARP10	gene
PPM1H	gene
PSMG1	gene
RAD54L2	gene
RAPH1	gene
RBM12	gene
RBM39	gene
SMU1	gene
SPOCK2	gene
TAS1R2	gene
TIPIN	gene
TNIP2	gene
YEATS4	gene
ZBTB43	gene
ADAM7	gene
ANKS1A	gene
ATF7IP	gene
ATG2A	gene
BTN3A2	gene
CDC42EP2	gene
CDK2AP1	gene
CLDN23	gene
DDX55	gene
FAM136A	gene
IRX3	gene
ISLR	gene
KCNK7	gene
KIF26B	gene
LMAN1L	gene
LRRN1	gene
LYPLAL1	gene
MNT	gene
MOGAT2	gene
POGK	gene
RALGPS1	gene
RBM6	gene
RNF144B	gene
SF3A2	gene
SGSM2	gene
SH2B2	gene
SMYD4	gene
SNX32	gene
STXBP6	gene
TCP11	gene
TMEM18	gene
TNFSF8	gene
TTLL12	gene
VGLL4	gene
VPS51	gene
WSCD2	gene
ZCCHC8	gene
ZNF76	gene
ACTR5	gene
EXOSC4	gene
FSTL5	gene
IRF2BP1	gene
ISLR2	gene
KIF12	gene
KIF24	gene
KNTC1	gene
MPHOSPH9	gene
NAALADL1	gene
NSD2	gene
PPP1R3B	gene
RP1L1	gene
RPRD2	gene
TMEM91	gene
AAR2	gene
ABHD14B	gene
ANAPC4	gene
APOBEC4	gene
ASB8	gene
BTN3A3	gene
CCDC91	gene
FBXL12	gene
FILIP1	gene
GALNT18	gene
MOB3B	gene
NELFA	gene
NFX1	gene
NMRAL1	gene
NOL6	gene
RALGAPB	gene
RRP9	gene
SLC36A4	gene
SPAG17	gene
SRBD1	gene
TPRG1	gene
TSKU	gene
TTI1	gene
UBL5	gene
UVSSA	gene
ZFPL1	gene
ZFYVE28	gene
ZWILCH	gene
EHBP1L1	gene
EPPK1	gene
ERP27	gene
FAM98A	gene
GARNL3	gene
GSDMC	gene
HAUS3	gene
HECW1	gene
IZUMO4	gene
JRKL	gene
KANSL2	gene
KLHL42	gene
KRI1	gene
MLXIP	gene
MVB12B	gene
NABP1	gene
OVCA2	gene
PPAN	gene
QPCTL	gene
RAVER1	gene
REPIN1	gene
RPAP3	gene
RSRC2	gene
RTP4	gene
TMEM176A	gene
TMEM176B	gene
UBAP2	gene
YIPF2	gene
ZC3H3	gene
ZNF627	gene
ZNF641	gene
BRINP1	gene
C9orf24	gene
CCDC61	gene
CCDC82	gene
CCDC97	gene
CDC26	gene
CEACAM21	gene
CLASRP	gene
EIF1AD	gene
FAM89B	gene
FRMD8	gene
H1-2	gene
IQCH	gene
ISOC1	gene
NKAIN1	gene
[truncated: 1,732 more rows]
