# Supplementary material for: Melatonin Exerts Chondroprotective Effects Against Osteoarthritis by Promoting PI3K/AKT/FoxO3‐Mediated Mitophagy
Source: Kaohsiung J Med Sci. 2025 Nov 5;42(5):e70131. doi: 10.1002/kjm2.70131 (PMC13182593; doi:10.1002/kjm2.70131)
Supplement: Supplementary file 2 — Table S2: kjm270131‐sup‐0002‐TableS2.csv. [file KJM2-42-e70131-s003.csv]

Gene Symbol	Description	Category	Gifts	GC Id	Relevance score	GeneCards Link
PRKN	Parkin RBR E3 Ubiquitin Protein Ligase	Protein Coding	37	GC06M161348	16.70443344	https://www.genecards.org/cgi-bin/carddisp.pl?gene=PRKN
PINK1	PTEN Induced Kinase 1	Protein Coding	45	GC01P020634	15.61451721	https://www.genecards.org/cgi-bin/carddisp.pl?gene=PINK1
MAP1LC3B	Microtubule Associated Protein 1 Light Chain 3 Beta	Protein Coding	40	GC16P087384	9.382333755	https://www.genecards.org/cgi-bin/carddisp.pl?gene=MAP1LC3B
VDAC1	Voltage Dependent Anion Channel 1	Protein Coding	45	GC05M133975	8.422808647	https://www.genecards.org/cgi-bin/carddisp.pl?gene=VDAC1
FUNDC1	FUN14 Domain Containing 1	Protein Coding	33	GC0XM044523	7.76328373	https://www.genecards.org/cgi-bin/carddisp.pl?gene=FUNDC1
MFN2	Mitofusin 2	Protein Coding	46	GC01P011980	7.512325764	https://www.genecards.org/cgi-bin/carddisp.pl?gene=MFN2
SQSTM1	Sequestosome 1	Protein Coding	46	GC05P179806	6.747109413	https://www.genecards.org/cgi-bin/carddisp.pl?gene=SQSTM1
MAP1LC3A	Microtubule Associated Protein 1 Light Chain 3 Alpha	Protein Coding	40	GC20P034546	6.161763191	https://www.genecards.org/cgi-bin/carddisp.pl?gene=MAP1LC3A
ATG13	Autophagy Related 13	Protein Coding	36	GC11P046648	5.962795258	https://www.genecards.org/cgi-bin/carddisp.pl?gene=ATG13
PHB2	Prohibitin 2	Protein Coding	41	GC12M006965	5.911291122	https://www.genecards.org/cgi-bin/carddisp.pl?gene=PHB2
ULK1	Unc-51 Like Autophagy Activating Kinase 1	Protein Coding	42	GC12P131894	5.619565487	https://www.genecards.org/cgi-bin/carddisp.pl?gene=ULK1
AMBRA1	Autophagy And Beclin 1 Regulator 1	Protein Coding	37	GC11M089343	5.539550304	https://www.genecards.org/cgi-bin/carddisp.pl?gene=AMBRA1
UBC	Ubiquitin C	Protein Coding	41	GC12M124911	5.329469681	https://www.genecards.org/cgi-bin/carddisp.pl?gene=UBC
TOMM20	Translocase Of Outer Mitochondrial Membrane 20	Protein Coding	38	GC01M235109	5.164019585	https://www.genecards.org/cgi-bin/carddisp.pl?gene=TOMM20
USP30	Ubiquitin Specific Peptidase 30	Protein Coding	38	GC12P109027	5.061582565	https://www.genecards.org/cgi-bin/carddisp.pl?gene=USP30
CLEC16A	C-Type Lectin Domain Containing 16A	Protein Coding	36	GC16P010944	4.679720402	https://www.genecards.org/cgi-bin/carddisp.pl?gene=CLEC16A
DNM1L	Dynamin 1 Like	Protein Coding	46	GC12P032679	4.608840942	https://www.genecards.org/cgi-bin/carddisp.pl?gene=DNM1L
RIMOC1	RAB7A Interacting MON1-CCZ1 Complex Subunit 1	Protein Coding	23	GC05P041991	4.494271755	https://www.genecards.org/cgi-bin/carddisp.pl?gene=RIMOC1
UBA52	Ubiquitin A-52 Residue Ribosomal Protein Fusion Product 1	Protein Coding	40	GC19P018563	4.39316988	https://www.genecards.org/cgi-bin/carddisp.pl?gene=UBA52
MFN1	Mitofusin 1	Protein Coding	41	GC03P179347	4.314269066	https://www.genecards.org/cgi-bin/carddisp.pl?gene=MFN1
HUWE1	HECT, UBA And WWE Domain Containing E3 Ubiquitin Protein Ligase 1	Protein Coding	42	GC0XM053532	4.276308537	https://www.genecards.org/cgi-bin/carddisp.pl?gene=HUWE1
PGAM5	PGAM Family Member 5, Mitochondrial Serine/Threonine Protein Phosphatase	Protein Coding	34	GC12P132710	4.261062622	https://www.genecards.org/cgi-bin/carddisp.pl?gene=PGAM5
OPTN	Optineurin	Protein Coding	43	GC10P013099	4.163879395	https://www.genecards.org/cgi-bin/carddisp.pl?gene=OPTN
SLC25A4	Solute Carrier Family 25 Member 4	Protein Coding	47	GC04P185143	4.157104015	https://www.genecards.org/cgi-bin/carddisp.pl?gene=SLC25A4
RNF41	Ring Finger Protein 41	Protein Coding	38	GC12M056202	4.049372196	https://www.genecards.org/cgi-bin/carddisp.pl?gene=RNF41
ATG7	Autophagy Related 7	Protein Coding	41	GC03P012474	3.942675114	https://www.genecards.org/cgi-bin/carddisp.pl?gene=ATG7
UBB	Ubiquitin B	Protein Coding	41	GC17P016380	3.916631937	https://www.genecards.org/cgi-bin/carddisp.pl?gene=UBB
SLC25A5	Solute Carrier Family 25 Member 5	Protein Coding	42	GC0XP119468	3.863794804	https://www.genecards.org/cgi-bin/carddisp.pl?gene=SLC25A5
VPS13D	Vacuolar Protein Sorting 13 Homolog D	Protein Coding	34	GC01P012236	3.833941936	https://www.genecards.org/cgi-bin/carddisp.pl?gene=VPS13D
TOMM40	Translocase Of Outer Mitochondrial Membrane 40	Protein Coding	40	GC19P044890	3.829195023	https://www.genecards.org/cgi-bin/carddisp.pl?gene=TOMM40
VPS13C	Vacuolar Protein Sorting 13 Homolog C	Protein Coding	33	GC15M061852	3.807225227	https://www.genecards.org/cgi-bin/carddisp.pl?gene=VPS13C
ATG4D	Autophagy Related 4D Cysteine Peptidase	Protein Coding	36	GC19P010543	3.710482359	https://www.genecards.org/cgi-bin/carddisp.pl?gene=ATG4D
TAFAZZIN	Tafazzin, Phospholipid-Lysophospholipid Transacylase	Protein Coding	32	GC0XP154413	3.703956604	https://www.genecards.org/cgi-bin/carddisp.pl?gene=TAFAZZIN
ATG4B	Autophagy Related 4B Cysteine Peptidase	Protein Coding	40	GC02P241637	3.652068853	https://www.genecards.org/cgi-bin/carddisp.pl?gene=ATG4B
USP15	Ubiquitin Specific Peptidase 15	Protein Coding	44	GC12P062260	3.55750227	https://www.genecards.org/cgi-bin/carddisp.pl?gene=USP15
GABARAPL2	GABA Type A Receptor Associated Protein Like 2	Protein Coding	41	GC16P075566	3.545252085	https://www.genecards.org/cgi-bin/carddisp.pl?gene=GABARAPL2
BNIP3L	BCL2 Interacting Protein 3 Like	Protein Coding	40	GC08P026383	3.543636799	https://www.genecards.org/cgi-bin/carddisp.pl?gene=BNIP3L
TOMM7	Translocase Of Outer Mitochondrial Membrane 7	Protein Coding	35	GC07M022816	3.541124821	https://www.genecards.org/cgi-bin/carddisp.pl?gene=TOMM7
ABCE1	ATP Binding Cassette Subfamily E Member 1	Protein Coding	38	GC04P145097	3.479506016	https://www.genecards.org/cgi-bin/carddisp.pl?gene=ABCE1
BECN1	Beclin 1	Protein Coding	44	GC17M042810	3.479400635	https://www.genecards.org/cgi-bin/carddisp.pl?gene=BECN1
CERS1	Ceramide Synthase 1	Protein Coding	40	GC19M018868	3.430210114	https://www.genecards.org/cgi-bin/carddisp.pl?gene=CERS1
ATG5	Autophagy Related 5	Protein Coding	42	GC06M106045	3.400434971	https://www.genecards.org/cgi-bin/carddisp.pl?gene=ATG5
TIGAR	TP53 Induced Glycolysis Regulatory Phosphatase	Protein Coding	36	GC12P021012	3.268504381	https://www.genecards.org/cgi-bin/carddisp.pl?gene=TIGAR
RHOT1	Ras Homolog Family Member T1	Protein Coding	41	GC17P032142	3.256548166	https://www.genecards.org/cgi-bin/carddisp.pl?gene=RHOT1
LRBA	LPS Responsive Beige-Like Anchor Protein	Protein Coding	40	GC04M150264	3.248070955	https://www.genecards.org/cgi-bin/carddisp.pl?gene=LRBA
ARFIP2	ADP Ribosylation Factor Interacting Protein 2	Protein Coding	38	GC11M006483	3.248070955	https://www.genecards.org/cgi-bin/carddisp.pl?gene=ARFIP2
RPS27A	Ribosomal Protein S27a	Protein Coding	41	GC02P055231	3.245027304	https://www.genecards.org/cgi-bin/carddisp.pl?gene=RPS27A
TOMM22	Translocase Of Outer Mitochondrial Membrane 22	Protein Coding	34	GC22P038681	3.204845667	https://www.genecards.org/cgi-bin/carddisp.pl?gene=TOMM22
PHB1	Prohibitin 1	Protein Coding	36	GC17M049406	3.172647953	https://www.genecards.org/cgi-bin/carddisp.pl?gene=PHB1
TOMM70	Translocase Of Outer Mitochondrial Membrane 70	Protein Coding	30	GC03M100364	3.156105995	https://www.genecards.org/cgi-bin/carddisp.pl?gene=TOMM70
FBXO7	F-Box Protein 7	Protein Coding	42	GC22P032474	3.144320011	https://www.genecards.org/cgi-bin/carddisp.pl?gene=FBXO7
BNIP3	BCL2 Interacting Protein 3	Protein Coding	40	GC10M131966	3.127365112	https://www.genecards.org/cgi-bin/carddisp.pl?gene=BNIP3
RAB7A	RAB7A, Member RAS Oncogene Family	Protein Coding	45	GC03P134197	3.120419741	https://www.genecards.org/cgi-bin/carddisp.pl?gene=RAB7A
MAP1LC3B2	Microtubule Associated Protein 1 Light Chain 3 Beta 2	Protein Coding	32	GC12P116559	2.965862751	https://www.genecards.org/cgi-bin/carddisp.pl?gene=MAP1LC3B2
MUL1	Mitochondrial E3 Ubiquitin Protein Ligase 1	Protein Coding	38	GC01M020499	2.858245373	https://www.genecards.org/cgi-bin/carddisp.pl?gene=MUL1
GABARAP	GABA Type A Receptor-Associated Protein	Protein Coding	41	GC17M007240	2.857750177	https://www.genecards.org/cgi-bin/carddisp.pl?gene=GABARAP
CHUK	Component Of Inhibitor Of Nuclear Factor Kappa B Kinase Complex	Protein Coding	49	GC10M100188	2.761273146	https://www.genecards.org/cgi-bin/carddisp.pl?gene=CHUK
ATG9A	Autophagy Related 9A	Protein Coding	38	GC02M219219	2.751641512	https://www.genecards.org/cgi-bin/carddisp.pl?gene=ATG9A
TP53	Tumor Protein P53	Protein Coding	50	GC17M007661	2.747530699	https://www.genecards.org/cgi-bin/carddisp.pl?gene=TP53
CISD1	CDGSH Iron Sulfur Domain 1	Protein Coding	37	GC10P058269	2.73961091	https://www.genecards.org/cgi-bin/carddisp.pl?gene=CISD1
FKBP8	FKBP Prolyl Isomerase 8	Protein Coding	41	GC19M018503	2.718072176	https://www.genecards.org/cgi-bin/carddisp.pl?gene=FKBP8
CNOT4	CCR4-NOT Transcription Complex Subunit 4	Protein Coding	38	GC07M135361	2.660097599	https://www.genecards.org/cgi-bin/carddisp.pl?gene=CNOT4
CSNK2A1	Casein Kinase 2 Alpha 1	Protein Coding	48	GC20M000472	2.638748407	https://www.genecards.org/cgi-bin/carddisp.pl?gene=CSNK2A1
TBK1	TANK Binding Kinase 1	Protein Coding	47	GC12P064451	2.594376802	https://www.genecards.org/cgi-bin/carddisp.pl?gene=TBK1
CSNK2A2	Casein Kinase 2 Alpha 2	Protein Coding	45	GC16M058157	2.556794405	https://www.genecards.org/cgi-bin/carddisp.pl?gene=CSNK2A2
MTX1	Metaxin 1	Protein Coding	38	GC01P155208	2.540253401	https://www.genecards.org/cgi-bin/carddisp.pl?gene=MTX1
CALCOCO2	Calcium Binding And Coiled-Coil Domain 2	Protein Coding	38	GC17P055981	2.488806725	https://www.genecards.org/cgi-bin/carddisp.pl?gene=CALCOCO2
ATG4A	Autophagy Related 4A Cysteine Peptidase	Protein Coding	40	GC0XP108091	2.470188618	https://www.genecards.org/cgi-bin/carddisp.pl?gene=ATG4A
BCL2L13	BCL2 Like 13	Protein Coding	37	GC22P017628	2.450586796	https://www.genecards.org/cgi-bin/carddisp.pl?gene=BCL2L13
SNCA	Synuclein Alpha	Protein Coding	48	GC04M089724	2.412575722	https://www.genecards.org/cgi-bin/carddisp.pl?gene=SNCA
MON1A	MON1 Homolog A, Secretory Trafficking Associated	Protein Coding	36	GC03M051222	2.379864931	https://www.genecards.org/cgi-bin/carddisp.pl?gene=MON1A
PELO	Pelota MRNA Surveillance And Ribosome Rescue Factor	Protein Coding	36	GC05P052787	2.295246363	https://www.genecards.org/cgi-bin/carddisp.pl?gene=PELO
VDAC2	Voltage Dependent Anion Channel 2	Protein Coding	42	GC10P075210	2.255251408	https://www.genecards.org/cgi-bin/carddisp.pl?gene=VDAC2
HDAC6	Histone Deacetylase 6	Protein Coding	50	GC0XP048801	2.222805738	https://www.genecards.org/cgi-bin/carddisp.pl?gene=HDAC6
LRRK2	Leucine Rich Repeat Kinase 2	Protein Coding	47	GC12P040196	2.214469671	https://www.genecards.org/cgi-bin/carddisp.pl?gene=LRRK2
PRKAA1	Protein Kinase AMP-Activated Catalytic Subunit Alpha 1	Protein Coding	45	GC05M040759	2.191478729	https://www.genecards.org/cgi-bin/carddisp.pl?gene=PRKAA1
MTARC2	Mitochondrial Amidoxime Reducing Component 2	Protein Coding	28	GC01P220748	2.173646688	https://www.genecards.org/cgi-bin/carddisp.pl?gene=MTARC2
SPATA33	Spermatogenesis Associated 33	Protein Coding	30	GC16P091321	2.146743298	https://www.genecards.org/cgi-bin/carddisp.pl?gene=SPATA33
PTRH2	Peptidyl-TRNA Hydrolase 2	Protein Coding	41	GC17M059674	2.132793903	https://www.genecards.org/cgi-bin/carddisp.pl?gene=PTRH2
BCL2L1	BCL2 Like 1	Protein Coding	45	GC20M031664	2.131608486	https://www.genecards.org/cgi-bin/carddisp.pl?gene=BCL2L1
OPA1	OPA1 Mitochondrial Dynamin Like GTPase	Protein Coding	44	GC03P193594	2.127315283	https://www.genecards.org/cgi-bin/carddisp.pl?gene=OPA1
ATG14	Autophagy Related 14	Protein Coding	34	GC14M055366	2.122996807	https://www.genecards.org/cgi-bin/carddisp.pl?gene=ATG14
TDRKH	Tudor And KH Domain Containing	Protein Coding	38	GC01M152176	2.109253645	https://www.genecards.org/cgi-bin/carddisp.pl?gene=TDRKH
GBA	Glucosylceramidase Beta	Protein Coding	48	GC01M155234	2.089705944	https://www.genecards.org/cgi-bin/carddisp.pl?gene=GBA
ATG12	Autophagy Related 12	Protein Coding	39	GC05M115828	2.073549032	https://www.genecards.org/cgi-bin/carddisp.pl?gene=ATG12
UBE2L3	Ubiquitin Conjugating Enzyme E2 L3	Protein Coding	43	GC22P021549	2.067678928	https://www.genecards.org/cgi-bin/carddisp.pl?gene=UBE2L3
MFF	Mitochondrial Fission Factor	Protein Coding	37	GC02P227325	2.065841436	https://www.genecards.org/cgi-bin/carddisp.pl?gene=MFF
PI4KB	Phosphatidylinositol 4-Kinase Beta	Protein Coding	42	GC01M151291	2.044233561	https://www.genecards.org/cgi-bin/carddisp.pl?gene=PI4KB
SIRT1	Sirtuin 1	Protein Coding	46	GC10P067884	2.044166088	https://www.genecards.org/cgi-bin/carddisp.pl?gene=SIRT1
WIPI1	WD Repeat Domain, Phosphoinositide Interacting 1	Protein Coding	37	GC17M068420	1.989925146	https://www.genecards.org/cgi-bin/carddisp.pl?gene=WIPI1
VCP	Valosin Containing Protein	Protein Coding	48	GC09M035056	1.974441528	https://www.genecards.org/cgi-bin/carddisp.pl?gene=VCP
NBR1	NBR1 Autophagy Cargo Receptor	Protein Coding	37	GC17P043170	1.974441528	https://www.genecards.org/cgi-bin/carddisp.pl?gene=NBR1
SPATA18	Spermatogenesis Associated 18	Protein Coding	33	GC04P052051	1.909831285	https://www.genecards.org/cgi-bin/carddisp.pl?gene=SPATA18
HTRA2	HtrA Serine Peptidase 2	Protein Coding	44	GC02P074529	1.906463623	https://www.genecards.org/cgi-bin/carddisp.pl?gene=HTRA2
SESN2	Sestrin 2	Protein Coding	37	GC01P028270	1.905782938	https://www.genecards.org/cgi-bin/carddisp.pl?gene=SESN2
FIS1	Fission, Mitochondrial 1	Protein Coding	37	GC07M101239	1.894189954	https://www.genecards.org/cgi-bin/carddisp.pl?gene=FIS1
ATG4C	Autophagy Related 4C Cysteine Peptidase	Protein Coding	38	GC01P062784	1.884317636	https://www.genecards.org/cgi-bin/carddisp.pl?gene=ATG4C
SAMM50	SAMM50 Sorting And Assembly Machinery Component	Protein Coding	37	GC22P043955	1.883943439	https://www.genecards.org/cgi-bin/carddisp.pl?gene=SAMM50
IMMT	Inner Membrane Mitochondrial Protein	Protein Coding	40	GC02M086144	1.850885153	https://www.genecards.org/cgi-bin/carddisp.pl?gene=IMMT
MAPK14	Mitogen-Activated Protein Kinase 14	Protein Coding	49	GC06P083841	1.846100092	https://www.genecards.org/cgi-bin/carddisp.pl?gene=MAPK14
FANCC	FA Complementation Group C	Protein Coding	46	GC09M095099	1.8381145	https://www.genecards.org/cgi-bin/carddisp.pl?gene=FANCC
TBC1D5	TBC1 Domain Family Member 5	Protein Coding	36	GC03M017157	1.8381145	https://www.genecards.org/cgi-bin/carddisp.pl?gene=TBC1D5
STX10	Syntaxin 10	Protein Coding	34	GC19M013144	1.8381145	https://www.genecards.org/cgi-bin/carddisp.pl?gene=STX10
MAP1LC3C	Microtubule Associated Protein 1 Light Chain 3 Gamma	Protein Coding	31	GC01M241995	1.815096378	https://www.genecards.org/cgi-bin/carddisp.pl?gene=MAP1LC3C
STK4	Serine/Threonine Kinase 4	Protein Coding	48	GC20P044966	1.802430391	https://www.genecards.org/cgi-bin/carddisp.pl?gene=STK4
NLRP3	NLR Family Pyrin Domain Containing 3	Protein Coding	45	GC01P247415	1.800661683	https://www.genecards.org/cgi-bin/carddisp.pl?gene=NLRP3
MARCHF5	Membrane Associated Ring-CH-Type Finger 5	Protein Coding	30	GC10P092552	1.745763779	https://www.genecards.org/cgi-bin/carddisp.pl?gene=MARCHF5
PLSCR1	Phospholipid Scramblase 1	Protein Coding	42	GC03M146515	1.730199695	https://www.genecards.org/cgi-bin/carddisp.pl?gene=PLSCR1
BCL2	BCL2 Apoptosis Regulator	Protein Coding	48	GC18M063123	1.729902267	https://www.genecards.org/cgi-bin/carddisp.pl?gene=BCL2
SRC	SRC Proto-Oncogene, Non-Receptor Tyrosine Kinase	Protein Coding	49	GC20P037344	1.70765996	https://www.genecards.org/cgi-bin/carddisp.pl?gene=SRC
CSNK2B	Casein Kinase 2 Beta	Protein Coding	46	GC06P083698	1.70765996	https://www.genecards.org/cgi-bin/carddisp.pl?gene=CSNK2B
TOMM5	Translocase Of Outer Mitochondrial Membrane 5	Protein Coding	33	GC09M037582	1.70765996	https://www.genecards.org/cgi-bin/carddisp.pl?gene=TOMM5
MTERF3	Mitochondrial Transcription Termination Factor 3	Protein Coding	30	GC08M096240	1.70765996	https://www.genecards.org/cgi-bin/carddisp.pl?gene=MTERF3
TOMM6	Translocase Of Outer Mitochondrial Membrane 6	Protein Coding	29	GC06P041787	1.70765996	https://www.genecards.org/cgi-bin/carddisp.pl?gene=TOMM6
MIEF1	Mitochondrial Elongation Factor 1	Protein Coding	32	GC22P039510	1.703234434	https://www.genecards.org/cgi-bin/carddisp.pl?gene=MIEF1
BAG5	BAG Cochaperone 5	Protein Coding	40	GC14M103556	1.69826901	https://www.genecards.org/cgi-bin/carddisp.pl?gene=BAG5
PEX13	Peroxisomal Biogenesis Factor 13	Protein Coding	40	GC02P061017	1.692638159	https://www.genecards.org/cgi-bin/carddisp.pl?gene=PEX13
MTX2	Metaxin 2	Protein Coding	41	GC02P176269	1.649554133	https://www.genecards.org/cgi-bin/carddisp.pl?gene=MTX2
HSPA8	Heat Shock Protein Family A (Hsp70) Member 8	Protein Coding	46	GC11M123057	1.64833653	https://www.genecards.org/cgi-bin/carddisp.pl?gene=HSPA8
MAVS	Mitochondrial Antiviral Signaling Protein	Protein Coding	37	GC20P004265	1.642849922	https://www.genecards.org/cgi-bin/carddisp.pl?gene=MAVS
OGT	O-Linked N-Acetylglucosamine (GlcNAc) Transferase	Protein Coding	43	GC0XP071534	1.639873743	https://www.genecards.org/cgi-bin/carddisp.pl?gene=OGT
RETREG1	Reticulophagy Regulator 1	Protein Coding	30	GC05M016472	1.639873743	https://www.genecards.org/cgi-bin/carddisp.pl?gene=RETREG1
CHCHD3	Coiled-Coil-Helix-Coiled-Coil-Helix Domain Containing 3	Protein Coding	36	GC07M132784	1.637634277	https://www.genecards.org/cgi-bin/carddisp.pl?gene=CHCHD3
GABARAPL1	GABA Type A Receptor Associated Protein Like 1	Protein Coding	40	GC12P010212	1.634231448	https://www.genecards.org/cgi-bin/carddisp.pl?gene=GABARAPL1
PARL	Presenilin Associated Rhomboid Like	Protein Coding	41	GC03M183826	1.626164198	https://www.genecards.org/cgi-bin/carddisp.pl?gene=PARL
TSC2	TSC Complex Subunit 2	Protein Coding	48	GC16P011696	1.613154292	https://www.genecards.org/cgi-bin/carddisp.pl?gene=TSC2
HK2	Hexokinase 2	Protein Coding	45	GC02P074833	1.604134083	https://www.genecards.org/cgi-bin/carddisp.pl?gene=HK2
VDAC3	Voltage Dependent Anion Channel 3	Protein Coding	42	GC08P042392	1.601760507	https://www.genecards.org/cgi-bin/carddisp.pl?gene=VDAC3
MAPK1	Mitogen-Activated Protein Kinase 1	Protein Coding	49	GC22M021759	1.598525643	https://www.genecards.org/cgi-bin/carddisp.pl?gene=MAPK1
TSPO	Translocator Protein	Protein Coding	43	GC22P043151	1.587952018	https://www.genecards.org/cgi-bin/carddisp.pl?gene=TSPO
FOXO3	Forkhead Box O3	Protein Coding	44	GC06P108559	1.572308183	https://www.genecards.org/cgi-bin/carddisp.pl?gene=FOXO3
MAP2K1	Mitogen-Activated Protein Kinase Kinase 1	Protein Coding	51	GC15P066386	1.568232536	https://www.genecards.org/cgi-bin/carddisp.pl?gene=MAP2K1
MDH1	Malate Dehydrogenase 1	Protein Coding	44	GC02P063557	1.563021302	https://www.genecards.org/cgi-bin/carddisp.pl?gene=MDH1
ATAD3A	ATPase Family AAA Domain Containing 3A	Protein Coding	40	GC01P003886	1.553566575	https://www.genecards.org/cgi-bin/carddisp.pl?gene=ATAD3A
TBC1D15	TBC1 Domain Family Member 15	Protein Coding	36	GC12P071839	1.541822195	https://www.genecards.org/cgi-bin/carddisp.pl?gene=TBC1D15
OCIAD1	OCIA Domain Containing 1	Protein Coding	35	GC04P048805	1.541822195	https://www.genecards.org/cgi-bin/carddisp.pl?gene=OCIAD1
USP8	Ubiquitin Specific Peptidase 8	Protein Coding	46	GC15P050424	1.538779259	https://www.genecards.org/cgi-bin/carddisp.pl?gene=USP8
PI4K2A	Phosphatidylinositol 4-Kinase Type 2 Alpha	Protein Coding	39	GC10P097640	1.525234222	https://www.genecards.org/cgi-bin/carddisp.pl?gene=PI4K2A
KRT15	Keratin 15	Protein Coding	38	GC17M041513	1.525234222	https://www.genecards.org/cgi-bin/carddisp.pl?gene=KRT15
STOM	Stomatin	Protein Coding	37	GC09M121338	1.525234222	https://www.genecards.org/cgi-bin/carddisp.pl?gene=STOM
BLOC1S1	Biogenesis Of Lysosomal Organelles Complex 1 Subunit 1	Protein Coding	35	GC12P055894	1.525234222	https://www.genecards.org/cgi-bin/carddisp.pl?gene=BLOC1S1
HIF1A	Hypoxia Inducible Factor 1 Subunit Alpha	Protein Coding	45	GC14P061695	1.52385354	https://www.genecards.org/cgi-bin/carddisp.pl?gene=HIF1A
ATM	ATM Serine/Threonine Kinase	Protein Coding	50	GC11P108222	1.521288157	https://www.genecards.org/cgi-bin/carddisp.pl?gene=ATM
LRPPRC	Leucine Rich Pentatricopeptide Repeat Containing	Protein Coding	42	GC02M043886	1.508531094	https://www.genecards.org/cgi-bin/carddisp.pl?gene=LRPPRC
ATP1B1	ATPase Na+/K+ Transporting Subunit Beta 1	Protein Coding	46	GC01P169105	1.503952265	https://www.genecards.org/cgi-bin/carddisp.pl?gene=ATP1B1
APP	Amyloid Beta Precursor Protein	Protein Coding	49	GC21M025880	1.47420752	https://www.genecards.org/cgi-bin/carddisp.pl?gene=APP
BCAS3	BCAS3 Microtubule Associated Cell Migration Factor	Protein Coding	37	GC17P060678	1.469820619	https://www.genecards.org/cgi-bin/carddisp.pl?gene=BCAS3
PHAF1	Phagosome Assembly Factor 1	Protein Coding	25	GC16P067110	1.469820619	https://www.genecards.org/cgi-bin/carddisp.pl?gene=PHAF1
ZFYVE16	Zinc Finger FYVE-Type Containing 16	Protein Coding	38	GC05P080407	1.453692436	https://www.genecards.org/cgi-bin/carddisp.pl?gene=ZFYVE16
BET1	Bet1 Golgi Vesicular Membrane Trafficking Protein	Protein Coding	37	GC07M093962	1.453692436	https://www.genecards.org/cgi-bin/carddisp.pl?gene=BET1
GDAP1	Ganglioside Induced Differentiation Associated Protein 1	Protein Coding	42	GC08P074315	1.437648892	https://www.genecards.org/cgi-bin/carddisp.pl?gene=GDAP1
WDR26	WD Repeat Domain 26	Protein Coding	40	GC01M224385	1.414417744	https://www.genecards.org/cgi-bin/carddisp.pl?gene=WDR26
MCL1	MCL1 Apoptosis Regulator, BCL2 Family Member	Protein Coding	45	GC01M152066	1.400294185	https://www.genecards.org/cgi-bin/carddisp.pl?gene=MCL1
LINC-PINT	Long Intergenic Non-Protein Coding RNA, P53 Induced Transcript	RNA Gene	18	GC07M131004	1.39254427	https://www.genecards.org/cgi-bin/carddisp.pl?gene=LINC-PINT
NR4A1	Nuclear Receptor Subfamily 4 Group A Member 1	Protein Coding	45	GC12P052022	1.390671253	https://www.genecards.org/cgi-bin/carddisp.pl?gene=NR4A1
HSPD1	Heat Shock Protein Family D (Hsp60) Member 1	Protein Coding	46	GC02M197486	1.3745327	https://www.genecards.org/cgi-bin/carddisp.pl?gene=HSPD1
HTT	Huntingtin	Protein Coding	42	GC04P003041	1.374489307	https://www.genecards.org/cgi-bin/carddisp.pl?gene=HTT
ATG16L1	Autophagy Related 16 Like 1	Protein Coding	41	GC02P233253	1.374489307	https://www.genecards.org/cgi-bin/carddisp.pl?gene=ATG16L1
TFEB	Transcription Factor EB	Protein Coding	40	GC06M066171	1.360960484	https://www.genecards.org/cgi-bin/carddisp.pl?gene=TFEB
NIPSNAP1	Nipsnap Homolog 1	Protein Coding	38	GC22M029554	1.360960484	https://www.genecards.org/cgi-bin/carddisp.pl?gene=NIPSNAP1
BAG6	BAG Cochaperone 6	Protein Coding	36	GC06M031639	1.360960484	https://www.genecards.org/cgi-bin/carddisp.pl?gene=BAG6
CDC37	Cell Division Cycle 37, HSP90 Cochaperone	Protein Coding	40	GC19M010391	1.34890902	https://www.genecards.org/cgi-bin/carddisp.pl?gene=CDC37
PTEN	Phosphatase And Tensin Homolog	Protein Coding	50	GC10P092487	1.346855283	https://www.genecards.org/cgi-bin/carddisp.pl?gene=PTEN
MST1	Macrophage Stimulating 1	Protein Coding	45	GC03M049683	1.346855283	https://www.genecards.org/cgi-bin/carddisp.pl?gene=MST1
SIRT3	Sirtuin 3	Protein Coding	45	GC11M000215	1.346855283	https://www.genecards.org/cgi-bin/carddisp.pl?gene=SIRT3
ATG2B	Autophagy Related 2B	Protein Coding	34	GC14M101208	1.339164138	https://www.genecards.org/cgi-bin/carddisp.pl?gene=ATG2B
TGFB1	Transforming Growth Factor Beta 1	Protein Coding	49	GC19M041301	1.332149148	https://www.genecards.org/cgi-bin/carddisp.pl?gene=TGFB1
NFE2L2	NFE2 Like BZIP Transcription Factor 2	Protein Coding	48	GC02M177227	1.332149148	https://www.genecards.org/cgi-bin/carddisp.pl?gene=NFE2L2
UQCRC2	Ubiquinol-Cytochrome C Reductase Core Protein 2	Protein Coding	45	GC16P022240	1.332149148	https://www.genecards.org/cgi-bin/carddisp.pl?gene=UQCRC2
NIPSNAP2	Nipsnap Homolog 2	Protein Coding	30	GC07P056688	1.332149148	https://www.genecards.org/cgi-bin/carddisp.pl?gene=NIPSNAP2
TFE3	Transcription Factor Binding To IGHM Enhancer 3	Protein Coding	42	GC0XM049028	1.316757917	https://www.genecards.org/cgi-bin/carddisp.pl?gene=TFE3
VAPA	VAMP Associated Protein A	Protein Coding	41	GC18P009904	1.316757917	https://www.genecards.org/cgi-bin/carddisp.pl?gene=VAPA
CAV1	Caveolin 1	Protein Coding	46	GC07P116524	1.300575852	https://www.genecards.org/cgi-bin/carddisp.pl?gene=CAV1
TOM1	Target Of Myb1 Membrane Trafficking Protein	Protein Coding	42	GC22P035299	1.300575852	https://www.genecards.org/cgi-bin/carddisp.pl?gene=TOM1
NME4	NME/NM23 Nucleoside Diphosphate Kinase 4	Protein Coding	40	GC16P000396	1.300575852	https://www.genecards.org/cgi-bin/carddisp.pl?gene=NME4
USP36	Ubiquitin Specific Peptidase 36	Protein Coding	37	GC17M078787	1.300575852	https://www.genecards.org/cgi-bin/carddisp.pl?gene=USP36
UBXN1	UBX Domain Protein 1	Protein Coding	34	GC11M089634	1.300575852	https://www.genecards.org/cgi-bin/carddisp.pl?gene=UBXN1
RMC1	Regulator Of MON1-CCZ1	Protein Coding	24	GC18P023504	1.300575852	https://www.genecards.org/cgi-bin/carddisp.pl?gene=RMC1
RNF31	Ring Finger Protein 31	Protein Coding	40	GC14P024146	1.298311234	https://www.genecards.org/cgi-bin/carddisp.pl?gene=RNF31
TCHP	Trichoplein Keratin Filament Binding	Protein Coding	34	GC12P109900	1.298311234	https://www.genecards.org/cgi-bin/carddisp.pl?gene=TCHP
MTOR	Mechanistic Target Of Rapamycin Kinase	Protein Coding	51	GC01M011106	1.283466935	https://www.genecards.org/cgi-bin/carddisp.pl?gene=MTOR
GPD2	Glycerol-3-Phosphate Dehydrogenase 2	Protein Coding	45	GC02P156401	1.283466935	https://www.genecards.org/cgi-bin/carddisp.pl?gene=GPD2
SHC1	SHC Adaptor Protein 1	Protein Coding	42	GC01M154962	1.283466935	https://www.genecards.org/cgi-bin/carddisp.pl?gene=SHC1
USP33	Ubiquitin Specific Peptidase 33	Protein Coding	38	GC01M077695	1.283466935	https://www.genecards.org/cgi-bin/carddisp.pl?gene=USP33
STX17	Syntaxin 17	Protein Coding	33	GC09P099906	1.283466935	https://www.genecards.org/cgi-bin/carddisp.pl?gene=STX17
RNF121	Ring Finger Protein 121	Protein Coding	32	GC11P071960	1.283466935	https://www.genecards.org/cgi-bin/carddisp.pl?gene=RNF121
EPHA2	EPH Receptor A2	Protein Coding	50	GC01M016124	1.265250802	https://www.genecards.org/cgi-bin/carddisp.pl?gene=EPHA2
SLC12A6	Solute Carrier Family 12 Member 6	Protein Coding	48	GC15M034229	1.265250802	https://www.genecards.org/cgi-bin/carddisp.pl?gene=SLC12A6
ITCH	Itchy E3 Ubiquitin Protein Ligase	Protein Coding	44	GC20P034363	1.265250802	https://www.genecards.org/cgi-bin/carddisp.pl?gene=ITCH
SLC12A4	Solute Carrier Family 12 Member 4	Protein Coding	44	GC16M068098	1.265250802	https://www.genecards.org/cgi-bin/carddisp.pl?gene=SLC12A4
FADS2	Fatty Acid Desaturase 2	Protein Coding	43	GC11P061792	1.265250802	https://www.genecards.org/cgi-bin/carddisp.pl?gene=FADS2
STEAP3	STEAP3 Metalloreductase	Protein Coding	43	GC02P122521	1.265250802	https://www.genecards.org/cgi-bin/carddisp.pl?gene=STEAP3
UBE2G2	Ubiquitin Conjugating Enzyme E2 G2	Protein Coding	42	GC21M044768	1.265250802	https://www.genecards.org/cgi-bin/carddisp.pl?gene=UBE2G2
VPS35	VPS35 Retromer Complex Component	Protein Coding	42	GC16M046992	1.265250802	https://www.genecards.org/cgi-bin/carddisp.pl?gene=VPS35
ANO6	Anoctamin 6	Protein Coding	40	GC12P045215	1.265250802	https://www.genecards.org/cgi-bin/carddisp.pl?gene=ANO6
ARL6IP5	ADP Ribosylation Factor Like GTPase 6 Interacting Protein 5	Protein Coding	36	GC03P069084	1.265250802	https://www.genecards.org/cgi-bin/carddisp.pl?gene=ARL6IP5
EMC1	ER Membrane Protein Complex Subunit 1	Protein Coding	36	GC01M019215	1.265250802	https://www.genecards.org/cgi-bin/carddisp.pl?gene=EMC1
LPCAT3	Lysophosphatidylcholine Acyltransferase 3	Protein Coding	34	GC12M006976	1.265250802	https://www.genecards.org/cgi-bin/carddisp.pl?gene=LPCAT3
MON2	MON2 Homolog, Regulator Of Endosome-To-Golgi Trafficking	Protein Coding	32	GC12P062466	1.265250802	https://www.genecards.org/cgi-bin/carddisp.pl?gene=MON2
AMFR	Autocrine Motility Factor Receptor	Protein Coding	41	GC16M056361	1.25146246	https://www.genecards.org/cgi-bin/carddisp.pl?gene=AMFR
SNX3	Sorting Nexin 3	Protein Coding	40	GC06M108211	1.245679855	https://www.genecards.org/cgi-bin/carddisp.pl?gene=SNX3
REEP5	Receptor Accessory Protein 5	Protein Coding	39	GC05M112876	1.245679855	https://www.genecards.org/cgi-bin/carddisp.pl?gene=REEP5
AKAP1	A-Kinase Anchoring Protein 1	Protein Coding	38	GC17P057085	1.245679855	https://www.genecards.org/cgi-bin/carddisp.pl?gene=AKAP1
CHMP2A	Charged Multivesicular Body Protein 2A	Protein Coding	38	GC19M058551	1.245679855	https://www.genecards.org/cgi-bin/carddisp.pl?gene=CHMP2A
GDI2	GDP Dissociation Inhibitor 2	Protein Coding	38	GC10M005765	1.245679855	https://www.genecards.org/cgi-bin/carddisp.pl?gene=GDI2
ESYT1	Extended Synaptotagmin 1	Protein Coding	37	GC12P057267	1.245679855	https://www.genecards.org/cgi-bin/carddisp.pl?gene=ESYT1
SPG21	SPG21 Abhydrolase Domain Containing, Maspardin	Protein Coding	37	GC15M064963	1.245679855	https://www.genecards.org/cgi-bin/carddisp.pl?gene=SPG21
ATG2A	Autophagy Related 2A	Protein Coding	36	GC11M089735	1.245679855	https://www.genecards.org/cgi-bin/carddisp.pl?gene=ATG2A
SEC22B	SEC22 Homolog B, Vesicle Trafficking Protein	Protein Coding	34	GC01M120150	1.245679855	https://www.genecards.org/cgi-bin/carddisp.pl?gene=SEC22B
ARMCX3	Armadillo Repeat Containing X-Linked 3	Protein Coding	33	GC0XP101622	1.245679855	https://www.genecards.org/cgi-bin/carddisp.pl?gene=ARMCX3
TBC1D17	TBC1 Domain Family Member 17	Protein Coding	33	GC19P049877	1.245679855	https://www.genecards.org/cgi-bin/carddisp.pl?gene=TBC1D17
RMDN3	Regulator Of Microtubule Dynamics 3	Protein Coding	32	GC15M040735	1.245679855	https://www.genecards.org/cgi-bin/carddisp.pl?gene=RMDN3
CCZ1B	CCZ1 Homolog B, Vacuolar Protein Trafficking And Biogenesis Associated	Protein Coding	28	GC07M006794	1.245679855	https://www.genecards.org/cgi-bin/carddisp.pl?gene=CCZ1B
SREBF2	Sterol Regulatory Element Binding Transcription Factor 2	Protein Coding	41	GC22P041833	1.224397898	https://www.genecards.org/cgi-bin/carddisp.pl?gene=SREBF2
FLOT2	Flotillin 2	Protein Coding	40	GC17M035142	1.224397898	https://www.genecards.org/cgi-bin/carddisp.pl?gene=FLOT2
SH3GLB1	SH3 Domain Containing GRB2 Like, Endophilin B1	Protein Coding	40	GC01P086704	1.224397898	https://www.genecards.org/cgi-bin/carddisp.pl?gene=SH3GLB1
MIR155	MicroRNA 155	RNA Gene	21	GC21P025573	1.224397898	https://www.genecards.org/cgi-bin/carddisp.pl?gene=MIR155
PPARGC1A	PPARG Coactivator 1 Alpha	Protein Coding	44	GC04M023755	1.209079027	https://www.genecards.org/cgi-bin/carddisp.pl?gene=PPARGC1A
HSPA1L	Heat Shock Protein Family A (Hsp70) Member 1 Like	Protein Coding	44	GC06M031809	1.20085752	https://www.genecards.org/cgi-bin/carddisp.pl?gene=HSPA1L
HMGB1	High Mobility Group Box 1	Protein Coding	44	GC13M030456	1.187141061	https://www.genecards.org/cgi-bin/carddisp.pl?gene=HMGB1
MAP2K3	Mitogen-Activated Protein Kinase Kinase 3	Protein Coding	46	GC17P054789	1.174138069	https://www.genecards.org/cgi-bin/carddisp.pl?gene=MAP2K3
LMAN1	Lectin, Mannose Binding 1	Protein Coding	44	GC18M059327	1.174138069	https://www.genecards.org/cgi-bin/carddisp.pl?gene=LMAN1
FBXW7	F-Box And WD Repeat Domain Containing 7	Protein Coding	43	GC04M152321	1.174138069	https://www.genecards.org/cgi-bin/carddisp.pl?gene=FBXW7
ARIH2	Ariadne RBR E3 Ubiquitin Protein Ligase 2	Protein Coding	39	GC03P048918	1.174138069	https://www.genecards.org/cgi-bin/carddisp.pl?gene=ARIH2
ATP5IF1	ATP Synthase Inhibitory Factor Subunit 1	Protein Coding	29	GC01P028237	1.168924928	https://www.genecards.org/cgi-bin/carddisp.pl?gene=ATP5IF1
MAP2K2	Mitogen-Activated Protein Kinase Kinase 2	Protein Coding	50	GC19M004090	1.163404942	https://www.genecards.org/cgi-bin/carddisp.pl?gene=MAP2K2
TIMM23	Translocase Of Inner Mitochondrial Membrane 23	Protein Coding	33	GC10P045972	1.149871707	https://www.genecards.org/cgi-bin/carddisp.pl?gene=TIMM23
UBXN6	UBX Domain Protein 6	Protein Coding	36	GC19M004444	1.1493541	https://www.genecards.org/cgi-bin/carddisp.pl?gene=UBXN6
FTMT	Ferritin Mitochondrial	Protein Coding	37	GC05P121851	1.142180562	https://www.genecards.org/cgi-bin/carddisp.pl?gene=FTMT
HSPA9	Heat Shock Protein Family A (Hsp70) Member 9	Protein Coding	45	GC05M138554	1.119774342	https://www.genecards.org/cgi-bin/carddisp.pl?gene=HSPA9
NRF1	Nuclear Respiratory Factor 1	Protein Coding	42	GC07P129611	1.119774342	https://www.genecards.org/cgi-bin/carddisp.pl?gene=NRF1
KRAS	KRAS Proto-Oncogene, GTPase	Protein Coding	49	GC12M025204	1.104531765	https://www.genecards.org/cgi-bin/carddisp.pl?gene=KRAS
PRKAA2	Protein Kinase AMP-Activated Catalytic Subunit Alpha 2	Protein Coding	49	GC01P056645	1.104531765	https://www.genecards.org/cgi-bin/carddisp.pl?gene=PRKAA2
AKT1	AKT Serine/Threonine Kinase 1	Protein Coding	50	GC14M104769	1.103592277	https://www.genecards.org/cgi-bin/carddisp.pl?gene=AKT1
RCAN1	Regulator Of Calcineurin 1	Protein Coding	41	GC21M034513	1.103592277	https://www.genecards.org/cgi-bin/carddisp.pl?gene=RCAN1
RB1CC1	RB1 Inducible Coiled-Coil 1	Protein Coding	40	GC08M052622	1.103592277	https://www.genecards.org/cgi-bin/carddisp.pl?gene=RB1CC1
WIPI2	WD Repeat Domain, Phosphoinositide Interacting 2	Protein Coding	40	GC07P005190	1.101327658	https://www.genecards.org/cgi-bin/carddisp.pl?gene=WIPI2
ZFYVE1	Zinc Finger FYVE-Type Containing 1	Protein Coding	36	GC14M072969	1.101327658	https://www.genecards.org/cgi-bin/carddisp.pl?gene=ZFYVE1
TIMM44	Translocase Of Inner Mitochondrial Membrane 44	Protein Coding	38	GC19M007926	1.081223369	https://www.genecards.org/cgi-bin/carddisp.pl?gene=TIMM44
HRAS	HRas Proto-Oncogene, GTPase	Protein Coding	50	GC11M003189	1.068267226	https://www.genecards.org/cgi-bin/carddisp.pl?gene=HRAS
TFRC	Transferrin Receptor	Protein Coding	47	GC03M196027	1.068267226	https://www.genecards.org/cgi-bin/carddisp.pl?gene=TFRC
NDUFA10	NADH:Ubiquinone Oxidoreductase Subunit A10	Protein Coding	43	GC02M239893	1.068267226	https://www.genecards.org/cgi-bin/carddisp.pl?gene=NDUFA10
USP35	Ubiquitin Specific Peptidase 35	Protein Coding	33	GC11P078188	1.067651033	https://www.genecards.org/cgi-bin/carddisp.pl?gene=USP35
ALB	Albumin	Protein Coding	48	GC04P073397	1.053545952	https://www.genecards.org/cgi-bin/carddisp.pl?gene=ALB
TUFM	Tu Translation Elongation Factor, Mitochondrial	Protein Coding	45	GC16M036978	1.053545952	https://www.genecards.org/cgi-bin/carddisp.pl?gene=TUFM
PRPF8	Pre-MRNA Processing Factor 8	Protein Coding	41	GC17M001650	1.053545952	https://www.genecards.org/cgi-bin/carddisp.pl?gene=PRPF8
BAX	BCL2 Associated X, Apoptosis Regulator	Protein Coding	47	GC19P048954	1.04869628	https://www.genecards.org/cgi-bin/carddisp.pl?gene=BAX
VIM	Vimentin	Protein Coding	48	GC10P017227	1.038839817	https://www.genecards.org/cgi-bin/carddisp.pl?gene=VIM
MIR106B	MicroRNA 106b	RNA Gene	22	GC07M101892	1.038839817	https://www.genecards.org/cgi-bin/carddisp.pl?gene=MIR106B
MIR93	MicroRNA 93	RNA Gene	22	GC07M101891	1.038839817	https://www.genecards.org/cgi-bin/carddisp.pl?gene=MIR93
MIR25	MicroRNA 25	RNA Gene	21	GC07M100093	1.038839817	https://www.genecards.org/cgi-bin/carddisp.pl?gene=MIR25
HK1	Hexokinase 1	Protein Coding	48	GC10P069269	1.027414322	https://www.genecards.org/cgi-bin/carddisp.pl?gene=HK1
IGF1	Insulin Like Growth Factor 1	Protein Coding	46	GC12M102395	1.027414322	https://www.genecards.org/cgi-bin/carddisp.pl?gene=IGF1
NDUFV1	NADH:Ubiquinone Oxidoreductase Core Subunit V1	Protein Coding	44	GC11P070169	1.027414322	https://www.genecards.org/cgi-bin/carddisp.pl?gene=NDUFV1
OSBPL5	Oxysterol Binding Protein Like 5	Protein Coding	38	GC11M003327	1.027414322	https://www.genecards.org/cgi-bin/carddisp.pl?gene=OSBPL5
RDH13	Retinol Dehydrogenase 13	Protein Coding	38	GC19M055039	1.027414322	https://www.genecards.org/cgi-bin/carddisp.pl?gene=RDH13
TAX1BP1	Tax1 Binding Protein 1	Protein Coding	38	GC07P027739	1.027414322	https://www.genecards.org/cgi-bin/carddisp.pl?gene=TAX1BP1
CKAP4	Cytoskeleton Associated Protein 4	Protein Coding	36	GC12M106237	1.027414322	https://www.genecards.org/cgi-bin/carddisp.pl?gene=CKAP4
PRKCD	Protein Kinase C Delta	Protein Coding	50	GC03P053156	1.007266521	https://www.genecards.org/cgi-bin/carddisp.pl?gene=PRKCD
BIRC2	Baculoviral IAP Repeat Containing 2	Protein Coding	44	GC11P102347	1.007266521	https://www.genecards.org/cgi-bin/carddisp.pl?gene=BIRC2
HSPA1A	Heat Shock Protein Family A (Hsp70) Member 1A	Protein Coding	44	GC06P083713	1.007266521	https://www.genecards.org/cgi-bin/carddisp.pl?gene=HSPA1A
TXN	Thioredoxin	Protein Coding	44	GC09M110243	1.007266521	https://www.genecards.org/cgi-bin/carddisp.pl?gene=TXN
TRAP1	TNF Receptor Associated Protein 1	Protein Coding	42	GC16M007296	1.007266521	https://www.genecards.org/cgi-bin/carddisp.pl?gene=TRAP1
STOML2	Stomatin Like 2	Protein Coding	38	GC09M035099	1.007266521	https://www.genecards.org/cgi-bin/carddisp.pl?gene=STOML2
ATAD3B	ATPase Family AAA Domain Containing 3B	Protein Coding	36	GC01P003884	1.007266521	https://www.genecards.org/cgi-bin/carddisp.pl?gene=ATAD3B
MRPS2	Mitochondrial Ribosomal Protein S2	Protein Coding	36	GC09P135499	1.00485146	https://www.genecards.org/cgi-bin/carddisp.pl?gene=MRPS2
SCO2	Synthesis Of Cytochrome C Oxidase 2	Protein Coding	43	GC22M050523	1.003873944	https://www.genecards.org/cgi-bin/carddisp.pl?gene=SCO2
BAK1	BCL2 Antagonist/Killer 1	Protein Coding	42	GC06M033572	1.003873944	https://www.genecards.org/cgi-bin/carddisp.pl?gene=BAK1
HCCS	Holocytochrome C Synthase	Protein Coding	41	GC0XP011111	1.003873944	https://www.genecards.org/cgi-bin/carddisp.pl?gene=HCCS
WDR45	WD Repeat Domain 45	Protein Coding	39	GC0XM049074	1.003873944	https://www.genecards.org/cgi-bin/carddisp.pl?gene=WDR45
GOSR1	Golgi SNAP Receptor Complex Member 1	Protein Coding	38	GC17P030477	1.003873944	https://www.genecards.org/cgi-bin/carddisp.pl?gene=GOSR1
ATP6V1G1	ATPase H+ Transporting V1 Subunit G1	Protein Coding	37	GC09P118943	1.003873944	https://www.genecards.org/cgi-bin/carddisp.pl?gene=ATP6V1G1
CHCHD2P9	Coiled-Coil-Helix-Coiled-Coil-Helix Domain Containing 2 Pseudogene 9	Pseudogene	15	GC09P079391	1.003873944	https://www.genecards.org/cgi-bin/carddisp.pl?gene=CHCHD2P9
BAG4	BAG Cochaperone 4	Protein Coding	37	GC08P038176	1.001420856	https://www.genecards.org/cgi-bin/carddisp.pl?gene=BAG4
SIAH3	Siah E3 Ubiquitin Protein Ligase Family Member 3	Protein Coding	29	GC13M045777	1.001420856	https://www.genecards.org/cgi-bin/carddisp.pl?gene=SIAH3
FLT3	Fms Related Receptor Tyrosine Kinase 3	Protein Coding	50	GC13M028003	0.990157545	https://www.genecards.org/cgi-bin/carddisp.pl?gene=FLT3
SIAH1	Siah E3 Ubiquitin Protein Ligase 1	Protein Coding	45	GC16M048357	0.990157545	https://www.genecards.org/cgi-bin/carddisp.pl?gene=SIAH1
GAK	Cyclin G Associated Kinase	Protein Coding	44	GC04M000849	0.990157545	https://www.genecards.org/cgi-bin/carddisp.pl?gene=GAK
BBC3	BCL2 Binding Component 3	Protein Coding	38	GC19M047220	0.990157545	https://www.genecards.org/cgi-bin/carddisp.pl?gene=BBC3
PRCC	Proline Rich Mitotic Checkpoint Control Factor	Protein Coding	37	GC01P156750	0.990157545	https://www.genecards.org/cgi-bin/carddisp.pl?gene=PRCC
MCU	Mitochondrial Calcium Uniporter	Protein Coding	35	GC10P072692	0.990157545	https://www.genecards.org/cgi-bin/carddisp.pl?gene=MCU
RIPK1	Receptor Interacting Serine/Threonine Kinase 1	Protein Coding	46	GC06P003275	0.977154493	https://www.genecards.org/cgi-bin/carddisp.pl?gene=RIPK1
UQCRC1	Ubiquinol-Cytochrome C Reductase Core Protein 1	Protein Coding	42	GC03M048598	0.977154493	https://www.genecards.org/cgi-bin/carddisp.pl?gene=UQCRC1
BST2	Bone Marrow Stromal Cell Antigen 2	Protein Coding	38	GC19M017403	0.977154493	https://www.genecards.org/cgi-bin/carddisp.pl?gene=BST2
ADAM17	ADAM Metallopeptidase Domain 17	Protein Coding	49	GC02M009488	0.971941411	https://www.genecards.org/cgi-bin/carddisp.pl?gene=ADAM17
GAPDH	Glyceraldehyde-3-Phosphate Dehydrogenase	Protein Coding	47	GC12P021056	0.971941411	https://www.genecards.org/cgi-bin/carddisp.pl?gene=GAPDH
MYH9	Myosin Heavy Chain 9	Protein Coding	47	GC22M036281	0.971941411	https://www.genecards.org/cgi-bin/carddisp.pl?gene=MYH9
SPTAN1	Spectrin Alpha, Non-Erythrocytic 1	Protein Coding	46	GC09P128552	0.971941411	https://www.genecards.org/cgi-bin/carddisp.pl?gene=SPTAN1
FUS	FUS RNA Binding Protein	Protein Coding	43	GC16P031180	0.971941411	https://www.genecards.org/cgi-bin/carddisp.pl?gene=FUS
EEF1A1	Eukaryotic Translation Elongation Factor 1 Alpha 1	Protein Coding	42	GC06M073515	0.971941411	https://www.genecards.org/cgi-bin/carddisp.pl?gene=EEF1A1
UBE2D2	Ubiquitin Conjugating Enzyme E2 D2	Protein Coding	42	GC05P139526	0.971941411	https://www.genecards.org/cgi-bin/carddisp.pl?gene=UBE2D2
MSRB2	Methionine Sulfoxide Reductase B2	Protein Coding	40	GC10P023095	0.971941411	https://www.genecards.org/cgi-bin/carddisp.pl?gene=MSRB2
ARIH1	Ariadne RBR E3 Ubiquitin Protein Ligase 1	Protein Coding	39	GC15P072474	0.971941411	https://www.genecards.org/cgi-bin/carddisp.pl?gene=ARIH1
MAPK9	Mitogen-Activated Protein Kinase 9	Protein Coding	46	GC05M180254	0.963674545	https://www.genecards.org/cgi-bin/carddisp.pl?gene=MAPK9
DNAJB2	DnaJ Heat Shock Protein Family (Hsp40) Member B2	Protein Coding	41	GC02P219279	0.954590082	https://www.genecards.org/cgi-bin/carddisp.pl?gene=DNAJB2
DSP	Desmoplakin	Protein Coding	48	GC06P007541	0.952370524	https://www.genecards.org/cgi-bin/carddisp.pl?gene=DSP
ACTB	Actin Beta	Protein Coding	47	GC07M005527	0.952370524	https://www.genecards.org/cgi-bin/carddisp.pl?gene=ACTB
YWHAE	Tyrosine 3-Monooxygenase/Tryptophan 5-Monooxygenase Activation Protein Epsilon	Protein Coding	47	GC17M003080	0.952370524	https://www.genecards.org/cgi-bin/carddisp.pl?gene=YWHAE
CD55	CD55 Molecule (Cromer Blood Group)	Protein Coding	45	GC01P207321	0.952370524	https://www.genecards.org/cgi-bin/carddisp.pl?gene=CD55
UBE2N	Ubiquitin Conjugating Enzyme E2 N	Protein Coding	45	GC12M093406	0.952370524	https://www.genecards.org/cgi-bin/carddisp.pl?gene=UBE2N
SPTBN1	Spectrin Beta, Non-Erythrocytic 1	Protein Coding	44	GC02P054456	0.952370524	https://www.genecards.org/cgi-bin/carddisp.pl?gene=SPTBN1
A2M	Alpha-2-Macroglobulin	Protein Coding	43	GC12M009067	0.952370524	https://www.genecards.org/cgi-bin/carddisp.pl?gene=A2M
LAMP2	Lysosomal Associated Membrane Protein 2	Protein Coding	42	GC0XM120426	0.952370524	https://www.genecards.org/cgi-bin/carddisp.pl?gene=LAMP2
PLEC	Plectin	Protein Coding	42	GC08M144188	0.952370524	https://www.genecards.org/cgi-bin/carddisp.pl?gene=PLEC
SLC25A24	Solute Carrier Family 25 Member 24	Protein Coding	42	GC01M108134	0.952370524	https://www.genecards.org/cgi-bin/carddisp.pl?gene=SLC25A24
HNRNPD	Heterogeneous Nuclear Ribonucleoprotein D	Protein Coding	41	GC04M082352	0.952370524	https://www.genecards.org/cgi-bin/carddisp.pl?gene=HNRNPD
SPTBN2	Spectrin Beta, Non-Erythrocytic 2	Protein Coding	41	GC11M089939	0.952370524	https://www.genecards.org/cgi-bin/carddisp.pl?gene=SPTBN2
TRIM25	Tripartite Motif Containing 25	Protein Coding	41	GC17M056836	0.952370524	https://www.genecards.org/cgi-bin/carddisp.pl?gene=TRIM25
TUBA1C	Tubulin Alpha 1c	Protein Coding	41	GC12P049188	0.952370524	https://www.genecards.org/cgi-bin/carddisp.pl?gene=TUBA1C
LMO7	LIM Domain 7	Protein Coding	40	GC13P075620	0.952370524	https://www.genecards.org/cgi-bin/carddisp.pl?gene=LMO7
CHDH	Choline Dehydrogenase	Protein Coding	39	GC03M053812	0.952370524	https://www.genecards.org/cgi-bin/carddisp.pl?gene=CHDH
DBN1	Drebrin 1	Protein Coding	39	GC05M177456	0.952370524	https://www.genecards.org/cgi-bin/carddisp.pl?gene=DBN1
IL24	Interleukin 24	Protein Coding	39	GC01P206897	0.952370524	https://www.genecards.org/cgi-bin/carddisp.pl?gene=IL24
VPS29	VPS29 Retromer Complex Component	Protein Coding	39	GC12M110491	0.952370524	https://www.genecards.org/cgi-bin/carddisp.pl?gene=VPS29
NEXN	Nexilin F-Actin Binding Protein	Protein Coding	38	GC01P077898	0.952370524	https://www.genecards.org/cgi-bin/carddisp.pl?gene=NEXN
A1BG	Alpha-1-B Glycoprotein	Protein Coding	37	GC19M058345	0.952370524	https://www.genecards.org/cgi-bin/carddisp.pl?gene=A1BG
DCD	Dermcidin	Protein Coding	37	GC12M054644	0.952370524	https://www.genecards.org/cgi-bin/carddisp.pl?gene=DCD
DDRGK1	DDRGK Domain Containing 1	Protein Coding	37	GC20M003344	0.952370524	https://www.genecards.org/cgi-bin/carddisp.pl?gene=DDRGK1
IL25	Interleukin 25	Protein Coding	36	GC14P032705	0.952370524	https://www.genecards.org/cgi-bin/carddisp.pl?gene=IL25
GADD45GIP1	GADD45G Interacting Protein 1	Protein Coding	35	GC19M012953	0.952370524	https://www.genecards.org/cgi-bin/carddisp.pl?gene=GADD45GIP1
SPECC1	Sperm Antigen With Calponin Homology And Coiled-Coil Domains 1	Protein Coding	33	GC17P054745	0.952370524	https://www.genecards.org/cgi-bin/carddisp.pl?gene=SPECC1
MIR181A1	MicroRNA 181a-1	RNA Gene	20	GC01M198860	0.952370524	https://www.genecards.org/cgi-bin/carddisp.pl?gene=MIR181A1
DDX58	DExD/H-Box Helicase 58	Protein Coding	45	GC09M032455	0.94546032	https://www.genecards.org/cgi-bin/carddisp.pl?gene=DDX58
DUSP1	Dual Specificity Phosphatase 1	Protein Coding	45	GC05M172768	0.94546032	https://www.genecards.org/cgi-bin/carddisp.pl?gene=DUSP1
IAPP	Islet Amyloid Polypeptide	Protein Coding	41	GC12P021354	0.94546032	https://www.genecards.org/cgi-bin/carddisp.pl?gene=IAPP
AURKA	Aurora Kinase A	Protein Coding	49	GC20M056370	0.931088448	https://www.genecards.org/cgi-bin/carddisp.pl?gene=AURKA
CDKN2A	Cyclin Dependent Kinase Inhibitor 2A	Protein Coding	48	GC09M021967	0.931088448	https://www.genecards.org/cgi-bin/carddisp.pl?gene=CDKN2A
ITGA6	Integrin Subunit Alpha 6	Protein Coding	48	GC02P172427	0.931088448	https://www.genecards.org/cgi-bin/carddisp.pl?gene=ITGA6
CREB1	CAMP Responsive Element Binding Protein 1	Protein Coding	47	GC02P207529	0.931088448	https://www.genecards.org/cgi-bin/carddisp.pl?gene=CREB1
JUP	Junction Plakoglobin	Protein Coding	46	GC17M041754	0.931088448	https://www.genecards.org/cgi-bin/carddisp.pl?gene=JUP
MAPK3	Mitogen-Activated Protein Kinase 3	Protein Coding	46	GC16M037120	0.931088448	https://www.genecards.org/cgi-bin/carddisp.pl?gene=MAPK3
EIF2AK2	Eukaryotic Translation Initiation Factor 2 Alpha Kinase 2	Protein Coding	45	GC02M037099	0.931088448	https://www.genecards.org/cgi-bin/carddisp.pl?gene=EIF2AK2
TARDBP	TAR DNA Binding Protein	Protein Coding	45	GC01P011013	0.931088448	https://www.genecards.org/cgi-bin/carddisp.pl?gene=TARDBP
ATP6V1A	ATPase H+ Transporting V1 Subunit A	Protein Coding	44	GC03P113747	0.931088448	https://www.genecards.org/cgi-bin/carddisp.pl?gene=ATP6V1A
DISC1	DISC1 Scaffold Protein	Protein Coding	44	GC01P231626	0.931088448	https://www.genecards.org/cgi-bin/carddisp.pl?gene=DISC1
DSG2	Desmoglein 2	Protein Coding	44	GC18P031498	0.931088448	https://www.genecards.org/cgi-bin/carddisp.pl?gene=DSG2
ITPR3	Inositol 1,4,5-Trisphosphate Receptor Type 3	Protein Coding	44	GC06P033620	0.931088448	https://www.genecards.org/cgi-bin/carddisp.pl?gene=ITPR3
NUP155	Nucleoporin 155	Protein Coding	44	GC05M037288	0.931088448	https://www.genecards.org/cgi-bin/carddisp.pl?gene=NUP155
TRAF6	TNF Receptor Associated Factor 6	Protein Coding	44	GC11M036467	0.931088448	https://www.genecards.org/cgi-bin/carddisp.pl?gene=TRAF6
USP14	Ubiquitin Specific Peptidase 14	Protein Coding	44	GC18P000158	0.931088448	https://www.genecards.org/cgi-bin/carddisp.pl?gene=USP14
RAB5A	RAB5A, Member RAS Oncogene Family	Protein Coding	43	GC03P019948	0.931088448	https://www.genecards.org/cgi-bin/carddisp.pl?gene=RAB5A
RUVBL1	RuvB Like AAA ATPase 1	Protein Coding	43	GC03M128064	0.931088448	https://www.genecards.org/cgi-bin/carddisp.pl?gene=RUVBL1
SEC23A	SEC23 Homolog A, COPII Coat Complex Component	Protein Coding	43	GC14M039031	0.931088448	https://www.genecards.org/cgi-bin/carddisp.pl?gene=SEC23A
UBE2D1	Ubiquitin Conjugating Enzyme E2 D1	Protein Coding	43	GC10P058334	0.931088448	https://www.genecards.org/cgi-bin/carddisp.pl?gene=UBE2D1
VAPB	VAMP Associated Protein B And C	Protein Coding	43	GC20P058389	0.931088448	https://www.genecards.org/cgi-bin/carddisp.pl?gene=VAPB
FUT8	Fucosyltransferase 8	Protein Coding	42	GC14P065411	0.931088448	https://www.genecards.org/cgi-bin/carddisp.pl?gene=FUT8
PFAS	Phosphoribosylformylglycinamidine Synthase	Protein Coding	42	GC17P008247	0.931088448	https://www.genecards.org/cgi-bin/carddisp.pl?gene=PFAS
DST	Dystonin	Protein Coding	41	GC06M056457	0.931088448	https://www.genecards.org/cgi-bin/carddisp.pl?gene=DST
RAB10	RAB10, Member RAS Oncogene Family	Protein Coding	41	GC02P026033	0.931088448	https://www.genecards.org/cgi-bin/carddisp.pl?gene=RAB10
BCAP31	B Cell Receptor Associated Protein 31	Protein Coding	40	GC0XM153701	0.931088448	https://www.genecards.org/cgi-bin/carddisp.pl?gene=BCAP31
C9orf72	C9orf72-SMCR8 Complex Subunit	Protein Coding	40	GC09M028335	0.931088448	https://www.genecards.org/cgi-bin/carddisp.pl?gene=C9orf72
HNRNPDL	Heterogeneous Nuclear Ribonucleoprotein D Like	Protein Coding	40	GC04M082422	0.931088448	https://www.genecards.org/cgi-bin/carddisp.pl?gene=HNRNPDL
HSPA4	Heat Shock Protein Family A (Hsp70) Member 4	Protein Coding	40	GC05P133051	0.931088448	https://www.genecards.org/cgi-bin/carddisp.pl?gene=HSPA4
MTCH2	Mitochondrial Carrier 2	Protein Coding	40	GC11M047604	0.931088448	https://www.genecards.org/cgi-bin/carddisp.pl?gene=MTCH2
RAB1B	RAB1B, Member RAS Oncogene Family	Protein Coding	40	GC11P070039	0.931088448	https://www.genecards.org/cgi-bin/carddisp.pl?gene=RAB1B
SLC3A2	Solute Carrier Family 3 Member 2	Protein Coding	40	GC11P062856	0.931088448	https://www.genecards.org/cgi-bin/carddisp.pl?gene=SLC3A2
VPS13A	Vacuolar Protein Sorting 13 Homolog A	Protein Coding	40	GC09P077177	0.931088448	https://www.genecards.org/cgi-bin/carddisp.pl?gene=VPS13A
DPYSL5	Dihydropyrimidinase Like 5	Protein Coding	39	GC02P026847	0.931088448	https://www.genecards.org/cgi-bin/carddisp.pl?gene=DPYSL5
HDGF	Heparin Binding Growth Factor	Protein Coding	39	GC01M156912	0.931088448	https://www.genecards.org/cgi-bin/carddisp.pl?gene=HDGF
UXS1	UDP-Glucuronate Decarboxylase 1	Protein Coding	38	GC02M106094	0.931088448	https://www.genecards.org/cgi-bin/carddisp.pl?gene=UXS1
AJUBA	Ajuba LIM Protein	Protein Coding	37	GC14M022971	0.931088448	https://www.genecards.org/cgi-bin/carddisp.pl?gene=AJUBA
EIF3C	Eukaryotic Translation Initiation Factor 3 Subunit C	Protein Coding	37	GC16P040885	0.931088448	https://www.genecards.org/cgi-bin/carddisp.pl?gene=EIF3C
IL33	Interleukin 33	Protein Coding	37	GC09P006572	0.931088448	https://www.genecards.org/cgi-bin/carddisp.pl?gene=IL33
SEC61B	SEC61 Translocon Subunit Beta	Protein Coding	37	GC09P099222	0.931088448	https://www.genecards.org/cgi-bin/carddisp.pl?gene=SEC61B
SH3GLB2	SH3 Domain Containing GRB2 Like, Endophilin B2	Protein Coding	37	GC09M129007	0.931088448	https://www.genecards.org/cgi-bin/carddisp.pl?gene=SH3GLB2
SLC25A46	Solute Carrier Family 25 Member 46	Protein Coding	37	GC05P110738	0.931088448	https://www.genecards.org/cgi-bin/carddisp.pl?gene=SLC25A46
MTFR1	Mitochondrial Fission Regulator 1	Protein Coding	36	GC08P065643	0.931088448	https://www.genecards.org/cgi-bin/carddisp.pl?gene=MTFR1
RAI14	Retinoic Acid Induced 14	Protein Coding	36	GC05P034656	0.931088448	https://www.genecards.org/cgi-bin/carddisp.pl?gene=RAI14
MON1B	MON1 Homolog B, Secretory Trafficking Associated	Protein Coding	34	GC16P077190	0.931088448	https://www.genecards.org/cgi-bin/carddisp.pl?gene=MON1B
CCZ1	CCZ1 Homolog, Vacuolar Protein Trafficking And Biogenesis Associated	Protein Coding	32	GC07P005898	0.931088448	https://www.genecards.org/cgi-bin/carddisp.pl?gene=CCZ1
MEG3	Maternally Expressed 3	RNA Gene	29	GC14P109962	0.931088448	https://www.genecards.org/cgi-bin/carddisp.pl?gene=MEG3
MIR320A	MicroRNA 320a	RNA Gene	21	GC08M022268	0.931088448	https://www.genecards.org/cgi-bin/carddisp.pl?gene=MIR320A
MIR410	MicroRNA 410	RNA Gene	18	GC14P109990	0.931088448	https://www.genecards.org/cgi-bin/carddisp.pl?gene=MIR410
MAPK10	Mitogen-Activated Protein Kinase 10	Protein Coding	48	GC04M085990	0.922369838	https://www.genecards.org/cgi-bin/carddisp.pl?gene=MAPK10
LDHA	Lactate Dehydrogenase A	Protein Coding	49	GC11P018394	0.907548189	https://www.genecards.org/cgi-bin/carddisp.pl?gene=LDHA
PSMB8	Proteasome 20S Subunit Beta 8	Protein Coding	48	GC06M032840	0.907548189	https://www.genecards.org/cgi-bin/carddisp.pl?gene=PSMB8
TRPV4	Transient Receptor Potential Cation Channel Subfamily V Member 4	Protein Coding	48	GC12M109783	0.907548189	https://www.genecards.org/cgi-bin/carddisp.pl?gene=TRPV4
ABCC1	ATP Binding Cassette Subfamily C Member 1	Protein Coding	47	GC16P015949	0.907548189	https://www.genecards.org/cgi-bin/carddisp.pl?gene=ABCC1
FBP1	Fructose-Bisphosphatase 1	Protein Coding	47	GC09M094603	0.907548189	https://www.genecards.org/cgi-bin/carddisp.pl?gene=FBP1
NPC1	NPC Intracellular Cholesterol Transporter 1	Protein Coding	47	GC18M023506	0.907548189	https://www.genecards.org/cgi-bin/carddisp.pl?gene=NPC1
CPT1A	Carnitine Palmitoyltransferase 1A	Protein Coding	46	GC11M068754	0.907548189	https://www.genecards.org/cgi-bin/carddisp.pl?gene=CPT1A
CYCS	Cytochrome C, Somatic	Protein Coding	46	GC07M025118	0.907548189	https://www.genecards.org/cgi-bin/carddisp.pl?gene=CYCS
IGF2R	Insulin Like Growth Factor 2 Receptor	Protein Coding	46	GC06P159969	0.907548189	https://www.genecards.org/cgi-bin/carddisp.pl?gene=IGF2R
KEAP1	Kelch Like ECH Associated Protein 1	Protein Coding	46	GC19M010486	0.907548189	https://www.genecards.org/cgi-bin/carddisp.pl?gene=KEAP1
PDE2A	Phosphodiesterase 2A	Protein Coding	46	GC11M072576	0.907548189	https://www.genecards.org/cgi-bin/carddisp.pl?gene=PDE2A
ADH5	Alcohol Dehydrogenase 5 (Class III), Chi Polypeptide	Protein Coding	45	GC04M099070	0.907548189	https://www.genecards.org/cgi-bin/carddisp.pl?gene=ADH5
APAF1	Apoptotic Peptidase Activating Factor 1	Protein Coding	45	GC12P098645	0.907548189	https://www.genecards.org/cgi-bin/carddisp.pl?gene=APAF1
CAMKK2	Calcium/Calmodulin Dependent Protein Kinase Kinase 2	Protein Coding	45	GC12M122269	0.907548189	https://www.genecards.org/cgi-bin/carddisp.pl?gene=CAMKK2
DCN	Decorin	Protein Coding	45	GC12M091140	0.907548189	https://www.genecards.org/cgi-bin/carddisp.pl?gene=DCN
ENO1	Enolase 1	Protein Coding	45	GC01M008861	0.907548189	https://www.genecards.org/cgi-bin/carddisp.pl?gene=ENO1
MYH2	Myosin Heavy Chain 2	Protein Coding	45	GC17M010521	0.907548189	https://www.genecards.org/cgi-bin/carddisp.pl?gene=MYH2
YAP1	Yes1 Associated Transcriptional Regulator	Protein Coding	45	GC11P102110	0.907548189	https://www.genecards.org/cgi-bin/carddisp.pl?gene=YAP1
YWHAZ	Tyrosine 3-Monooxygenase/Tryptophan 5-Monooxygenase Activation Protein Zeta	Protein Coding	45	GC08M100917	0.907548189	https://www.genecards.org/cgi-bin/carddisp.pl?gene=YWHAZ
EPS8	Epidermal Growth Factor Receptor Pathway Substrate 8	Protein Coding	44	GC12M021188	0.907548189	https://www.genecards.org/cgi-bin/carddisp.pl?gene=EPS8
NEFL	Neurofilament Light Chain	Protein Coding	44	GC08M024950	0.907548189	https://www.genecards.org/cgi-bin/carddisp.pl?gene=NEFL
NNT	Nicotinamide Nucleotide Transhydrogenase	Protein Coding	44	GC05P043602	0.907548189	https://www.genecards.org/cgi-bin/carddisp.pl?gene=NNT
RAD23B	RAD23 Homolog B, Nucleotide Excision Repair Protein	Protein Coding	44	GC09P107283	0.907548189	https://www.genecards.org/cgi-bin/carddisp.pl?gene=RAD23B
SLC25A20	Solute Carrier Family 25 Member 20	Protein Coding	44	GC03M048869	0.907548189	https://www.genecards.org/cgi-bin/carddisp.pl?gene=SLC25A20
SMARCAD1	SWI/SNF-Related, Matrix-Associated Actin-Dependent Regulator Of Chromatin, Subfamily A, Containing DEAD/H Box 1	Protein Coding	44	GC04P094207	0.907548189	https://www.genecards.org/cgi-bin/carddisp.pl?gene=SMARCAD1
VCAM1	Vascular Cell Adhesion Molecule 1	Protein Coding	44	GC01P100719	0.907548189	https://www.genecards.org/cgi-bin/carddisp.pl?gene=VCAM1
XBP1	X-Box Binding Protein 1	Protein Coding	44	GC22M028794	0.907548189	https://www.genecards.org/cgi-bin/carddisp.pl?gene=XBP1
PEX2	Peroxisomal Biogenesis Factor 2	Protein Coding	43	GC08M076980	0.907548189	https://www.genecards.org/cgi-bin/carddisp.pl?gene=PEX2
RTN4	Reticulon 4	Protein Coding	43	GC02M054934	0.907548189	https://www.genecards.org/cgi-bin/carddisp.pl?gene=RTN4
ABCC5	ATP Binding Cassette Subfamily C Member 5	Protein Coding	42	GC03M183919	0.907548189	https://www.genecards.org/cgi-bin/carddisp.pl?gene=ABCC5
ACSL4	Acyl-CoA Synthetase Long Chain Family Member 4	Protein Coding	42	GC0XM109624	0.907548189	https://www.genecards.org/cgi-bin/carddisp.pl?gene=ACSL4
APEX1	Apurinic/Apyrimidinic Endodeoxyribonuclease 1	Protein Coding	42	GC14P020455	0.907548189	https://www.genecards.org/cgi-bin/carddisp.pl?gene=APEX1
ATP12A	ATPase H+/K+ Transporting Non-Gastric Alpha2 Subunit	Protein Coding	42	GC13P024680	0.907548189	https://www.genecards.org/cgi-bin/carddisp.pl?gene=ATP12A
B3GAT3	Beta-1,3-Glucuronyltransferase 3	Protein Coding	42	GC11M089626	0.907548189	https://www.genecards.org/cgi-bin/carddisp.pl?gene=B3GAT3
COL11A1	Collagen Type XI Alpha 1 Chain	Protein Coding	42	GC01M102876	0.907548189	https://www.genecards.org/cgi-bin/carddisp.pl?gene=COL11A1
EMD	Emerin	Protein Coding	42	GC0XP154379	0.907548189	https://www.genecards.org/cgi-bin/carddisp.pl?gene=EMD
UCP1	Uncoupling Protein 1	Protein Coding	42	GC04M140559	0.907548189	https://www.genecards.org/cgi-bin/carddisp.pl?gene=UCP1
ACSL5	Acyl-CoA Synthetase Long Chain Family Member 5	Protein Coding	41	GC10P112374	0.907548189	https://www.genecards.org/cgi-bin/carddisp.pl?gene=ACSL5
CAV2	Caveolin 2	Protein Coding	41	GC07P116287	0.907548189	https://www.genecards.org/cgi-bin/carddisp.pl?gene=CAV2
COX15	Cytochrome C Oxidase Assembly Homolog COX15	Protein Coding	41	GC10M099696	0.907548189	https://www.genecards.org/cgi-bin/carddisp.pl?gene=COX15
HS2ST1	Heparan Sulfate 2-O-Sulfotransferase 1	Protein Coding	41	GC01P086914	0.907548189	https://www.genecards.org/cgi-bin/carddisp.pl?gene=HS2ST1
SLC31A1	Solute Carrier Family 31 Member 1	Protein Coding	41	GC09P113221	0.907548189	https://www.genecards.org/cgi-bin/carddisp.pl?gene=SLC31A1
SLC35A3	Solute Carrier Family 35 Member A3	Protein Coding	41	GC01P099987	0.907548189	https://www.genecards.org/cgi-bin/carddisp.pl?gene=SLC35A3
TSG101	Tumor Susceptibility 101	Protein Coding	41	GC11M018468	0.907548189	https://www.genecards.org/cgi-bin/carddisp.pl?gene=TSG101
ABCB10	ATP Binding Cassette Subfamily B Member 10	Protein Coding	40	GC01M229516	0.907548189	https://www.genecards.org/cgi-bin/carddisp.pl?gene=ABCB10
BAIAP2	BAR/IMD Domain Containing Adaptor Protein 2	Protein Coding	40	GC17P081035	0.907548189	https://www.genecards.org/cgi-bin/carddisp.pl?gene=BAIAP2
CDIPT	CDP-Diacylglycerol--Inositol 3-Phosphatidyltransferase	Protein Coding	40	GC16M037106	0.907548189	https://www.genecards.org/cgi-bin/carddisp.pl?gene=CDIPT
E2F3	E2F Transcription Factor 3	Protein Coding	40	GC06P020402	0.907548189	https://www.genecards.org/cgi-bin/carddisp.pl?gene=E2F3
PLEKHA1	Pleckstrin Homology Domain Containing A1	Protein Coding	40	GC10P122374	0.907548189	https://www.genecards.org/cgi-bin/carddisp.pl?gene=PLEKHA1
STX16	Syntaxin 16	Protein Coding	40	GC20P058652	0.907548189	https://www.genecards.org/cgi-bin/carddisp.pl?gene=STX16
ORMDL3	ORMDL Sphingolipid Biosynthesis Regulator 3	Protein Coding	39	GC17M039921	0.907548189	https://www.genecards.org/cgi-bin/carddisp.pl?gene=ORMDL3
SDCBP	Syndecan Binding Protein	Protein Coding	39	GC08P058539	0.907548189	https://www.genecards.org/cgi-bin/carddisp.pl?gene=SDCBP
SIRT4	Sirtuin 4	Protein Coding	39	GC12P120291	0.907548189	https://www.genecards.org/cgi-bin/carddisp.pl?gene=SIRT4
TAOK2	TAO Kinase 2	Protein Coding	39	GC16P041023	0.907548189	https://www.genecards.org/cgi-bin/carddisp.pl?gene=TAOK2
ATG3	Autophagy Related 3	Protein Coding	38	GC03M112532	0.907548189	https://www.genecards.org/cgi-bin/carddisp.pl?gene=ATG3
CHMP5	Charged Multivesicular Body Protein 5	Protein Coding	38	GC09P033257	0.907548189	https://www.genecards.org/cgi-bin/carddisp.pl?gene=CHMP5
CORO1C	Coronin 1C	Protein Coding	38	GC12M108645	0.907548189	https://www.genecards.org/cgi-bin/carddisp.pl?gene=CORO1C
DDX39B	DExD-Box Helicase 39B	Protein Coding	38	GC06M031530	0.907548189	https://www.genecards.org/cgi-bin/carddisp.pl?gene=DDX39B
ERGIC1	Endoplasmic Reticulum-Golgi Intermediate Compartment 1	Protein Coding	38	GC05P172834	0.907548189	https://www.genecards.org/cgi-bin/carddisp.pl?gene=ERGIC1
GALNT1	Polypeptide N-Acetylgalactosaminyltransferase 1	Protein Coding	38	GC18P035581	0.907548189	https://www.genecards.org/cgi-bin/carddisp.pl?gene=GALNT1
GLT8D1	Glycosyltransferase 8 Domain Containing 1	Protein Coding	38	GC03M052694	0.907548189	https://www.genecards.org/cgi-bin/carddisp.pl?gene=GLT8D1
MTPAP	Mitochondrial Poly(A) Polymerase	Protein Coding	38	GC10M033007	0.907548189	https://www.genecards.org/cgi-bin/carddisp.pl?gene=MTPAP
MYO18A	Myosin XVIIIA	Protein Coding	38	GC17M035146	0.907548189	https://www.genecards.org/cgi-bin/carddisp.pl?gene=MYO18A
RPL28	Ribosomal Protein L28	Protein Coding	38	GC19P067402	0.907548189	https://www.genecards.org/cgi-bin/carddisp.pl?gene=RPL28
STX8	Syntaxin 8	Protein Coding	38	GC17M009250	0.907548189	https://www.genecards.org/cgi-bin/carddisp.pl?gene=STX8
TMEM165	Transmembrane Protein 165	Protein Coding	38	GC04P055395	0.907548189	https://www.genecards.org/cgi-bin/carddisp.pl?gene=TMEM165
TNRC6A	Trinucleotide Repeat Containing Adaptor 6A	Protein Coding	38	GC16P024611	0.907548189	https://www.genecards.org/cgi-bin/carddisp.pl?gene=TNRC6A
ATP9B	ATPase Phospholipid Transporting 9B (Putative)	Protein Coding	37	GC18P079069	0.907548189	https://www.genecards.org/cgi-bin/carddisp.pl?gene=ATP9B
GHITM	Growth Hormone Inducible Transmembrane Protein	Protein Coding	37	GC10P084139	0.907548189	https://www.genecards.org/cgi-bin/carddisp.pl?gene=GHITM
KPNA5	Karyopherin Subunit Alpha 5	Protein Coding	37	GC06P116681	0.907548189	https://www.genecards.org/cgi-bin/carddisp.pl?gene=KPNA5
MYO5C	Myosin VC	Protein Coding	37	GC15M091517	0.907548189	https://www.genecards.org/cgi-bin/carddisp.pl?gene=MYO5C
PLSCR3	Phospholipid Scramblase 3	Protein Coding	37	GC17M007389	0.907548189	https://www.genecards.org/cgi-bin/carddisp.pl?gene=PLSCR3
PRUNE2	Prune Homolog 2 With BCH Domain	Protein Coding	37	GC09M076611	0.907548189	https://www.genecards.org/cgi-bin/carddisp.pl?gene=PRUNE2
SFXN3	Sideroflexin 3	Protein Coding	37	GC10P101031	0.907548189	https://www.genecards.org/cgi-bin/carddisp.pl?gene=SFXN3
TMBIM6	Transmembrane BAX Inhibitor Motif Containing 6	Protein Coding	37	GC12P049707	0.907548189	https://www.genecards.org/cgi-bin/carddisp.pl?gene=TMBIM6
TMED1	Transmembrane P24 Trafficking Protein 1	Protein Coding	37	GC19M010832	0.907548189	https://www.genecards.org/cgi-bin/carddisp.pl?gene=TMED1
TMX3	Thioredoxin Related Transmembrane Protein 3	Protein Coding	37	GC18M068673	0.907548189	https://www.genecards.org/cgi-bin/carddisp.pl?gene=TMX3
TRAPPC12	Trafficking Protein Particle Complex Subunit 12	Protein Coding	37	GC02P003383	0.907548189	https://www.genecards.org/cgi-bin/carddisp.pl?gene=TRAPPC12
TXNIP	Thioredoxin Interacting Protein	Protein Coding	37	GC01M145992	0.907548189	https://www.genecards.org/cgi-bin/carddisp.pl?gene=TXNIP
VPS28	VPS28 Subunit Of ESCRT-I	Protein Coding	37	GC08M145416	0.907548189	https://www.genecards.org/cgi-bin/carddisp.pl?gene=VPS28
CYP20A1	Cytochrome P450 Family 20 Subfamily A Member 1	Protein Coding	36	GC02P203238	0.907548189	https://www.genecards.org/cgi-bin/carddisp.pl?gene=CYP20A1
DAZAP2	DAZ Associated Protein 2	Protein Coding	36	GC12P051238	0.907548189	https://www.genecards.org/cgi-bin/carddisp.pl?gene=DAZAP2
FADS3	Fatty Acid Desaturase 3	Protein Coding	36	GC11M061873	0.907548189	https://www.genecards.org/cgi-bin/carddisp.pl?gene=FADS3
PPM1L	Protein Phosphatase, Mg2+/Mn2+ Dependent 1L	Protein Coding	36	GC03P160755	0.907548189	https://www.genecards.org/cgi-bin/carddisp.pl?gene=PPM1L
VPS16	VPS16 Core Subunit Of CORVET And HOPS Complexes	Protein Coding	36	GC20P002840	0.907548189	https://www.genecards.org/cgi-bin/carddisp.pl?gene=VPS16
ZC3H7B	Zinc Finger CCCH-Type Containing 7B	Protein Coding	36	GC22P041301	0.907548189	https://www.genecards.org/cgi-bin/carddisp.pl?gene=ZC3H7B
IRGM	Immunity Related GTPase M	Protein Coding	35	GC05P150846	0.907548189	https://www.genecards.org/cgi-bin/carddisp.pl?gene=IRGM
MLF2	Myeloid Leukemia Factor 2	Protein Coding	35	GC12M006912	0.907548189	https://www.genecards.org/cgi-bin/carddisp.pl?gene=MLF2
SEC62	SEC62 Homolog, Preprotein Translocation Factor	Protein Coding	35	GC03P169966	0.907548189	https://www.genecards.org/cgi-bin/carddisp.pl?gene=SEC62
SLC38A7	Solute Carrier Family 38 Member 7	Protein Coding	35	GC16M058665	0.907548189	https://www.genecards.org/cgi-bin/carddisp.pl?gene=SLC38A7
WDR6	WD Repeat Domain 6	Protein Coding	35	GC03P049007	0.907548189	https://www.genecards.org/cgi-bin/carddisp.pl?gene=WDR6
ACTBL2	Actin Beta Like 2	Protein Coding	34	GC05M057480	0.907548189	https://www.genecards.org/cgi-bin/carddisp.pl?gene=ACTBL2
OIP5	Opa Interacting Protein 5	Protein Coding	34	GC15M041309	0.907548189	https://www.genecards.org/cgi-bin/carddisp.pl?gene=OIP5
PPP1R18	Protein Phosphatase 1 Regulatory Subunit 18	Protein Coding	34	GC06M065878	0.907548189	https://www.genecards.org/cgi-bin/carddisp.pl?gene=PPP1R18
PRAF2	PRA1 Domain Family Member 2	Protein Coding	34	GC0XM049258	0.907548189	https://www.genecards.org/cgi-bin/carddisp.pl?gene=PRAF2
REEP4	Receptor Accessory Protein 4	Protein Coding	34	GC08M022138	0.907548189	https://www.genecards.org/cgi-bin/carddisp.pl?gene=REEP4
RILP	Rab Interacting Lysosomal Protein	Protein Coding	34	GC17M001646	0.907548189	https://www.genecards.org/cgi-bin/carddisp.pl?gene=RILP
TMED5	Transmembrane P24 Trafficking Protein 5	Protein Coding	34	GC01M093150	0.907548189	https://www.genecards.org/cgi-bin/carddisp.pl?gene=TMED5
TTC1	Tetratricopeptide Repeat Domain 1	Protein Coding	34	GC05P160009	0.907548189	https://www.genecards.org/cgi-bin/carddisp.pl?gene=TTC1
VPS37C	VPS37C Subunit Of ESCRT-I	Protein Coding	34	GC11M061130	0.907548189	https://www.genecards.org/cgi-bin/carddisp.pl?gene=VPS37C
GOLT1B	Golgi Transport 1B	Protein Coding	33	GC12P021501	0.907548189	https://www.genecards.org/cgi-bin/carddisp.pl?gene=GOLT1B
MFSD10	Major Facilitator Superfamily Domain Containing 10	Protein Coding	33	GC04M002903	0.907548189	https://www.genecards.org/cgi-bin/carddisp.pl?gene=MFSD10
MVB12B	Multivesicular Body Subunit 12B	Protein Coding	33	GC09P126326	0.907548189	https://www.genecards.org/cgi-bin/carddisp.pl?gene=MVB12B
RNF26	Ring Finger Protein 26	Protein Coding	33	GC11P119334	0.907548189	https://www.genecards.org/cgi-bin/carddisp.pl?gene=RNF26
CCDC127	Coiled-Coil Domain Containing 127	Protein Coding	31	GC05M000204	0.907548189	https://www.genecards.org/cgi-bin/carddisp.pl?gene=CCDC127
SARAF	Store-Operated Calcium Entry Associated Regulatory Factor	Protein Coding	31	GC08M030063	0.907548189	https://www.genecards.org/cgi-bin/carddisp.pl?gene=SARAF
RELL1	RELT Like 1	Protein Coding	30	GC04M037592	0.907548189	https://www.genecards.org/cgi-bin/carddisp.pl?gene=RELL1
WDR24	WD Repeat Domain 24	Protein Coding	30	GC16M007028	0.907548189	https://www.genecards.org/cgi-bin/carddisp.pl?gene=WDR24
KIAA1671	KIAA1671	Protein Coding	29	GC22P036129	0.907548189	https://www.genecards.org/cgi-bin/carddisp.pl?gene=KIAA1671
MTARC1	Mitochondrial Amidoxime Reducing Component 1	Protein Coding	26	GC01P220788	0.907548189	https://www.genecards.org/cgi-bin/carddisp.pl?gene=MTARC1
PACC1	Proton Activated Chloride Channel 1	Protein Coding	25	GC01M212365	0.907548189	https://www.genecards.org/cgi-bin/carddisp.pl?gene=PACC1
PEDS1	Plasmanylethanolamine Desaturase 1	Protein Coding	24	GC20M050119	0.907548189	https://www.genecards.org/cgi-bin/carddisp.pl?gene=PEDS1
PIP4P2	Phosphatidylinositol-4,5-Bisphosphate 4-Phosphatase 2	Protein Coding	24	GC08M090994	0.907548189	https://www.genecards.org/cgi-bin/carddisp.pl?gene=PIP4P2
PIK3C3	Phosphatidylinositol 3-Kinase Catalytic Subunit Type 3	Protein Coding	48	GC18P041955	0.904155612	https://www.genecards.org/cgi-bin/carddisp.pl?gene=PIK3C3
STARD7	StAR Related Lipid Transfer Domain Containing 7	Protein Coding	36	GC02M096184	0.904155612	https://www.genecards.org/cgi-bin/carddisp.pl?gene=STARD7
MYC	MYC Proto-Oncogene, BHLH Transcription Factor	Protein Coding	49	GC08P127735	0.880828738	https://www.genecards.org/cgi-bin/carddisp.pl?gene=MYC
PIK3R1	Phosphoinositide-3-Kinase Regulatory Subunit 1	Protein Coding	49	GC05P068215	0.880828738	https://www.genecards.org/cgi-bin/carddisp.pl?gene=PIK3R1
UCHL1	Ubiquitin C-Terminal Hydrolase L1	Protein Coding	49	GC04P041256	0.880828738	https://www.genecards.org/cgi-bin/carddisp.pl?gene=UCHL1
GLUD1	Glutamate Dehydrogenase 1	Protein Coding	48	GC10M087050	0.880828738	https://www.genecards.org/cgi-bin/carddisp.pl?gene=GLUD1
ITGB1	Integrin Subunit Beta 1	Protein Coding	48	GC10M033116	0.880828738	https://www.genecards.org/cgi-bin/carddisp.pl?gene=ITGB1
MAP3K7	Mitogen-Activated Protein Kinase Kinase Kinase 7	Protein Coding	48	GC06M090513	0.880828738	https://www.genecards.org/cgi-bin/carddisp.pl?gene=MAP3K7
NOTCH2	Notch Receptor 2	Protein Coding	48	GC01M119911	0.880828738	https://www.genecards.org/cgi-bin/carddisp.pl?gene=NOTCH2
PIK3R2	Phosphoinositide-3-Kinase Regulatory Subunit 2	Protein Coding	48	GC19P018153	0.880828738	https://www.genecards.org/cgi-bin/carddisp.pl?gene=PIK3R2
POR	Cytochrome P450 Oxidoreductase	Protein Coding	48	GC07P075899	0.880828738	https://www.genecards.org/cgi-bin/carddisp.pl?gene=POR
PTPN1	Protein Tyrosine Phosphatase Non-Receptor Type 1	Protein Coding	48	GC20P050510	0.880828738	https://www.genecards.org/cgi-bin/carddisp.pl?gene=PTPN1
SCD	Stearoyl-CoA Desaturase	Protein Coding	48	GC10P100347	0.880828738	https://www.genecards.org/cgi-bin/carddisp.pl?gene=SCD
SLC12A2	Solute Carrier Family 12 Member 2	Protein Coding	48	GC05P128083	0.880828738	https://www.genecards.org/cgi-bin/carddisp.pl?gene=SLC12A2
SMAD2	SMAD Family Member 2	Protein Coding	48	GC18M047809	0.880828738	https://www.genecards.org/cgi-bin/carddisp.pl?gene=SMAD2
DHFR	Dihydrofolate Reductase	Protein Coding	47	GC05M080626	0.880828738	https://www.genecards.org/cgi-bin/carddisp.pl?gene=DHFR
ECE1	Endothelin Converting Enzyme 1	Protein Coding	47	GC01M021217	0.880828738	https://www.genecards.org/cgi-bin/carddisp.pl?gene=ECE1
GLS	Glutaminase	Protein Coding	47	GC02P190880	0.880828738	https://www.genecards.org/cgi-bin/carddisp.pl?gene=GLS
ITGA5	Integrin Subunit Alpha 5	Protein Coding	47	GC12M054899	0.880828738	https://www.genecards.org/cgi-bin/carddisp.pl?gene=ITGA5
ITPR1	Inositol 1,4,5-Trisphosphate Receptor Type 1	Protein Coding	47	GC03P004486	0.880828738	https://www.genecards.org/cgi-bin/carddisp.pl?gene=ITPR1
LRP2	LDL Receptor Related Protein 2	Protein Coding	47	GC02M169127	0.880828738	https://www.genecards.org/cgi-bin/carddisp.pl?gene=LRP2
PLD1	Phospholipase D1	Protein Coding	47	GC03M171600	0.880828738	https://www.genecards.org/cgi-bin/carddisp.pl?gene=PLD1
SLC1A1	Solute Carrier Family 1 Member 1	Protein Coding	47	GC09P004490	0.880828738	https://www.genecards.org/cgi-bin/carddisp.pl?gene=SLC1A1
AK2	Adenylate Kinase 2	Protein Coding	46	GC01M033007	0.880828738	https://www.genecards.org/cgi-bin/carddisp.pl?gene=AK2
ATP7B	ATPase Copper Transporting Beta	Protein Coding	46	GC13M051930	0.880828738	https://www.genecards.org/cgi-bin/carddisp.pl?gene=ATP7B
DGKE	Diacylglycerol Kinase Epsilon	Protein Coding	46	GC17P056834	0.880828738	https://www.genecards.org/cgi-bin/carddisp.pl?gene=DGKE
EIF2AK3	Eukaryotic Translation Initiation Factor 2 Alpha Kinase 3	Protein Coding	46	GC02M088556	0.880828738	https://www.genecards.org/cgi-bin/carddisp.pl?gene=EIF2AK3
GGCX	Gamma-Glutamyl Carboxylase	Protein Coding	46	GC02M085544	0.880828738	https://www.genecards.org/cgi-bin/carddisp.pl?gene=GGCX
GPHN	Gephyrin	Protein Coding	46	GC14P066507	0.880828738	https://www.genecards.org/cgi-bin/carddisp.pl?gene=GPHN
GRN	Granulin Precursor	Protein Coding	46	GC17P044345	0.880828738	https://www.genecards.org/cgi-bin/carddisp.pl?gene=GRN
MIF	Macrophage Migration Inhibitory Factor	Protein Coding	46	GC22P023894	0.880828738	https://www.genecards.org/cgi-bin/carddisp.pl?gene=MIF
PI4KA	Phosphatidylinositol 4-Kinase Alpha	Protein Coding	46	GC22M020707	0.880828738	https://www.genecards.org/cgi-bin/carddisp.pl?gene=PI4KA
PIKFYVE	Phosphoinositide Kinase, FYVE-Type Zinc Finger Containing	Protein Coding	46	GC02P208266	0.880828738	https://www.genecards.org/cgi-bin/carddisp.pl?gene=PIKFYVE
PRKCI	Protein Kinase C Iota	Protein Coding	46	GC03P170222	0.880828738	https://www.genecards.org/cgi-bin/carddisp.pl?gene=PRKCI
SLC29A1	Solute Carrier Family 29 Member 1 (Augustine Blood Group)	Protein Coding	46	GC06P044219	0.880828738	https://www.genecards.org/cgi-bin/carddisp.pl?gene=SLC29A1
STIM1	Stromal Interaction Molecule 1	Protein Coding	46	GC11P003855	0.880828738	https://www.genecards.org/cgi-bin/carddisp.pl?gene=STIM1
ABCC4	ATP Binding Cassette Subfamily C Member 4	Protein Coding	45	GC13M095019	0.880828738	https://www.genecards.org/cgi-bin/carddisp.pl?gene=ABCC4
ATF6	Activating Transcription Factor 6	Protein Coding	45	GC01P161766	0.880828738	https://www.genecards.org/cgi-bin/carddisp.pl?gene=ATF6
ATP7A	ATPase Copper Transporting Alpha	Protein Coding	45	GC0XP077993	0.880828738	https://www.genecards.org/cgi-bin/carddisp.pl?gene=ATP7A
HMOX2	Heme Oxygenase 2	Protein Coding	45	GC16P004474	0.880828738	https://www.genecards.org/cgi-bin/carddisp.pl?gene=HMOX2
ITGAV	Integrin Subunit Alpha V	Protein Coding	45	GC02P186589	0.880828738	https://www.genecards.org/cgi-bin/carddisp.pl?gene=ITGAV
ITPR2	Inositol 1,4,5-Trisphosphate Receptor Type 2	Protein Coding	45	GC12M026336	0.880828738	https://www.genecards.org/cgi-bin/carddisp.pl?gene=ITPR2
LBR	Lamin B Receptor	Protein Coding	45	GC01M225401	0.880828738	https://www.genecards.org/cgi-bin/carddisp.pl?gene=LBR
LNPEP	Leucyl And Cystinyl Aminopeptidase	Protein Coding	45	GC05P096935	0.880828738	https://www.genecards.org/cgi-bin/carddisp.pl?gene=LNPEP
ROCK2	Rho Associated Coiled-Coil Containing Protein Kinase 2	Protein Coding	45	GC02M011309	0.880828738	https://www.genecards.org/cgi-bin/carddisp.pl?gene=ROCK2
SCARB1	Scavenger Receptor Class B Member 1	Protein Coding	45	GC12M124776	0.880828738	https://www.genecards.org/cgi-bin/carddisp.pl?gene=SCARB1
SGPL1	Sphingosine-1-Phosphate Lyase 1	Protein Coding	45	GC10P070815	0.880828738	https://www.genecards.org/cgi-bin/carddisp.pl?gene=SGPL1
TSC1	TSC Complex Subunit 1	Protein Coding	45	GC09M132891	0.880828738	https://www.genecards.org/cgi-bin/carddisp.pl?gene=TSC1
WFS1	Wolframin ER Transmembrane Glycoprotein	Protein Coding	45	GC04P006260	0.880828738	https://www.genecards.org/cgi-bin/carddisp.pl?gene=WFS1
WWOX	WW Domain Containing Oxidoreductase	Protein Coding	45	GC16P078099	0.880828738	https://www.genecards.org/cgi-bin/carddisp.pl?gene=WWOX
ALDH3A2	Aldehyde Dehydrogenase 3 Family Member A2	Protein Coding	44	GC17P019648	0.880828738	https://www.genecards.org/cgi-bin/carddisp.pl?gene=ALDH3A2
BCAT2	Branched Chain Amino Acid Transaminase 2	Protein Coding	44	GC19M048795	0.880828738	https://www.genecards.org/cgi-bin/carddisp.pl?gene=BCAT2
CDC34	Cell Division Cycle 34, Ubiqiutin Conjugating Enzyme	Protein Coding	44	GC19P002782	0.880828738	https://www.genecards.org/cgi-bin/carddisp.pl?gene=CDC34
CLCN7	Chloride Voltage-Gated Channel 7	Protein Coding	44	GC16M001444	0.880828738	https://www.genecards.org/cgi-bin/carddisp.pl?gene=CLCN7
CTNND1	Catenin Delta 1	Protein Coding	44	GC11P058140	0.880828738	https://www.genecards.org/cgi-bin/carddisp.pl?gene=CTNND1
EFNB1	Ephrin B1	Protein Coding	44	GC0XP068828	0.880828738	https://www.genecards.org/cgi-bin/carddisp.pl?gene=EFNB1
FURIN	Furin, Paired Basic Amino Acid Cleaving Enzyme	Protein Coding	44	GC15P090868	0.880828738	https://www.genecards.org/cgi-bin/carddisp.pl?gene=FURIN
HLA-C	Major Histocompatibility Complex, Class I, C	Protein Coding	44	GC06M065914	0.880828738	https://www.genecards.org/cgi-bin/carddisp.pl?gene=HLA-C
PAK2	P21 (RAC1) Activated Kinase 2	Protein Coding	44	GC03P196739	0.880828738	https://www.genecards.org/cgi-bin/carddisp.pl?gene=PAK2
PEX1	Peroxisomal Biogenesis Factor 1	Protein Coding	44	GC07M092487	0.880828738	https://www.genecards.org/cgi-bin/carddisp.pl?gene=PEX1
PIK3R4	Phosphoinositide-3-Kinase Regulatory Subunit 4	Protein Coding	44	GC03M130678	0.880828738	https://www.genecards.org/cgi-bin/carddisp.pl?gene=PIK3R4
POMGNT1	Protein O-Linked Mannose N-Acetylglucosaminyltransferase 1 (Beta 1,2-)	Protein Coding	44	GC01M046188	0.880828738	https://www.genecards.org/cgi-bin/carddisp.pl?gene=POMGNT1
SIRT5	Sirtuin 5	Protein Coding	44	GC06P013574	0.880828738	https://www.genecards.org/cgi-bin/carddisp.pl?gene=SIRT5
SLC26A2	Solute Carrier Family 26 Member 2	Protein Coding	44	GC05P149944	0.880828738	https://www.genecards.org/cgi-bin/carddisp.pl?gene=SLC26A2
SLC27A4	Solute Carrier Family 27 Member 4	Protein Coding	44	GC09P128340	0.880828738	https://www.genecards.org/cgi-bin/carddisp.pl?gene=SLC27A4
TMPO	Thymopoietin	Protein Coding	44	GC12P098515	0.880828738	https://www.genecards.org/cgi-bin/carddisp.pl?gene=TMPO
TRPM7	Transient Receptor Potential Cation Channel Subfamily M Member 7	Protein Coding	44	GC15M050552	0.880828738	https://www.genecards.org/cgi-bin/carddisp.pl?gene=TRPM7
UGDH	UDP-Glucose 6-Dehydrogenase	Protein Coding	44	GC04M039502	0.880828738	https://www.genecards.org/cgi-bin/carddisp.pl?gene=UGDH
ABCD3	ATP Binding Cassette Subfamily D Member 3	Protein Coding	43	GC01P094385	0.880828738	https://www.genecards.org/cgi-bin/carddisp.pl?gene=ABCD3
ATP6AP2	ATPase H+ Transporting Accessory Protein 2	Protein Coding	43	GC0XP040582	0.880828738	https://www.genecards.org/cgi-bin/carddisp.pl?gene=ATP6AP2
BCL2L2	BCL2 Like 2	Protein Coding	43	GC14P032837	0.880828738	https://www.genecards.org/cgi-bin/carddisp.pl?gene=BCL2L2
CALM2	Calmodulin 2	Protein Coding	43	GC02M047124	0.880828738	https://www.genecards.org/cgi-bin/carddisp.pl?gene=CALM2
DOCK8	Dedicator Of Cytokinesis 8	Protein Coding	43	GC09P000214	0.880828738	https://www.genecards.org/cgi-bin/carddisp.pl?gene=DOCK8
EPS15	Epidermal Growth Factor Receptor Pathway Substrate 15	Protein Coding	43	GC01M051354	0.880828738	https://www.genecards.org/cgi-bin/carddisp.pl?gene=EPS15
EWSR1	EWS RNA Binding Protein 1	Protein Coding	43	GC22P036820	0.880828738	https://www.genecards.org/cgi-bin/carddisp.pl?gene=EWSR1
FIG4	FIG4 Phosphoinositide 5-Phosphatase	Protein Coding	43	GC06P109691	0.880828738	https://www.genecards.org/cgi-bin/carddisp.pl?gene=FIG4
GBF1	Golgi Brefeldin A Resistant Guanine Nucleotide Exchange Factor 1	Protein Coding	43	GC10P102245	0.880828738	https://www.genecards.org/cgi-bin/carddisp.pl?gene=GBF1
MAD2L1	Mitotic Arrest Deficient 2 Like 1	Protein Coding	43	GC04M120055	0.880828738	https://www.genecards.org/cgi-bin/carddisp.pl?gene=MAD2L1
PRKD3	Protein Kinase D3	Protein Coding	43	GC02M037251	0.880828738	https://www.genecards.org/cgi-bin/carddisp.pl?gene=PRKD3
SLC12A7	Solute Carrier Family 12 Member 7	Protein Coding	43	GC05M001050	0.880828738	https://www.genecards.org/cgi-bin/carddisp.pl?gene=SLC12A7
SOAT1	Sterol O-Acyltransferase 1	Protein Coding	43	GC01P179262	0.880828738	https://www.genecards.org/cgi-bin/carddisp.pl?gene=SOAT1
SV2A	Synaptic Vesicle Glycoprotein 2A	Protein Coding	43	GC01M149903	0.880828738	https://www.genecards.org/cgi-bin/carddisp.pl?gene=SV2A
YME1L1	YME1 Like 1 ATPase	Protein Coding	43	GC10M027110	0.880828738	https://www.genecards.org/cgi-bin/carddisp.pl?gene=YME1L1
ADAM22	ADAM Metallopeptidase Domain 22	Protein Coding	42	GC07P087934	0.880828738	https://www.genecards.org/cgi-bin/carddisp.pl?gene=ADAM22
APBB1	Amyloid Beta Precursor Protein Binding Family B Member 1	Protein Coding	42	GC11M006571	0.880828738	https://www.genecards.org/cgi-bin/carddisp.pl?gene=APBB1
ATP6AP1	ATPase H+ Transporting Accessory Protein 1	Protein Coding	42	GC0XP154428	0.880828738	https://www.genecards.org/cgi-bin/carddisp.pl?gene=ATP6AP1
CPD	Carboxypeptidase D	Protein Coding	42	GC17P030378	0.880828738	https://www.genecards.org/cgi-bin/carddisp.pl?gene=CPD
CXADR	CXADR Ig-Like Cell Adhesion Molecule	Protein Coding	42	GC21P017513	0.880828738	https://www.genecards.org/cgi-bin/carddisp.pl?gene=CXADR
CYP51A1	Cytochrome P450 Family 51 Subfamily A Member 1	Protein Coding	42	GC07M092112	0.880828738	https://www.genecards.org/cgi-bin/carddisp.pl?gene=CYP51A1
DIAPH2	Diaphanous Related Formin 2	Protein Coding	42	GC0XP096684	0.880828738	https://www.genecards.org/cgi-bin/carddisp.pl?gene=DIAPH2
FBXW11	F-Box And WD Repeat Domain Containing 11	Protein Coding	42	GC05M171861	0.880828738	https://www.genecards.org/cgi-bin/carddisp.pl?gene=FBXW11
GDI1	GDP Dissociation Inhibitor 1	Protein Coding	42	GC0XP154436	0.880828738	https://www.genecards.org/cgi-bin/carddisp.pl?gene=GDI1
JAM3	Junctional Adhesion Molecule 3	Protein Coding	42	GC11P134068	0.880828738	https://www.genecards.org/cgi-bin/carddisp.pl?gene=JAM3
MADD	MAP Kinase Activating Death Domain	Protein Coding	42	GC11P047290	0.880828738	https://www.genecards.org/cgi-bin/carddisp.pl?gene=MADD
NBEA	Neurobeachin	Protein Coding	42	GC13P034942	0.880828738	https://www.genecards.org/cgi-bin/carddisp.pl?gene=NBEA
NDUFA8	NADH:Ubiquinone Oxidoreductase Subunit A8	Protein Coding	42	GC09M122132	0.880828738	https://www.genecards.org/cgi-bin/carddisp.pl?gene=NDUFA8
NDUFB10	NADH:Ubiquinone Oxidoreductase Subunit B10	Protein Coding	42	GC16P011690	0.880828738	https://www.genecards.org/cgi-bin/carddisp.pl?gene=NDUFB10
NISCH	Nischarin	Protein Coding	42	GC03P052455	0.880828738	https://www.genecards.org/cgi-bin/carddisp.pl?gene=NISCH
OCLN	Occludin	Protein Coding	42	GC05P069492	0.880828738	https://www.genecards.org/cgi-bin/carddisp.pl?gene=OCLN
PEX6	Peroxisomal Biogenesis Factor 6	Protein Coding	42	GC06M042963	0.880828738	https://www.genecards.org/cgi-bin/carddisp.pl?gene=PEX6
PTPN13	Protein Tyrosine Phosphatase Non-Receptor Type 13	Protein Coding	42	GC04P086594	0.880828738	https://www.genecards.org/cgi-bin/carddisp.pl?gene=PTPN13
RPTOR	Regulatory Associated Protein Of MTOR Complex 1	Protein Coding	42	GC17P080544	0.880828738	https://www.genecards.org/cgi-bin/carddisp.pl?gene=RPTOR
SAR1B	Secretion Associated Ras Related GTPase 1B	Protein Coding	42	GC05M134601	0.880828738	https://www.genecards.org/cgi-bin/carddisp.pl?gene=SAR1B
SEC63	SEC63 Homolog, Protein Translocation Regulator	Protein Coding	42	GC06M107867	0.880828738	https://www.genecards.org/cgi-bin/carddisp.pl?gene=SEC63
SLC4A2	Solute Carrier Family 4 Member 2	Protein Coding	42	GC07P151057	0.880828738	https://www.genecards.org/cgi-bin/carddisp.pl?gene=SLC4A2
STT3B	STT3 Oligosaccharyltransferase Complex Catalytic Subunit B	Protein Coding	42	GC03P031550	0.880828738	https://www.genecards.org/cgi-bin/carddisp.pl?gene=STT3B
VANGL1	VANGL Planar Cell Polarity Protein 1	Protein Coding	42	GC01P115641	0.880828738	https://www.genecards.org/cgi-bin/carddisp.pl?gene=VANGL1
BCKDHB	Branched Chain Keto Acid Dehydrogenase E1 Subunit Beta	Protein Coding	41	GC06P080106	0.880828738	https://www.genecards.org/cgi-bin/carddisp.pl?gene=BCKDHB
CD9	CD9 Molecule	Protein Coding	41	GC12P021026	0.880828738	https://www.genecards.org/cgi-bin/carddisp.pl?gene=CD9
CDC42BPA	CDC42 Binding Protein Kinase Alpha	Protein Coding	41	GC01M226989	0.880828738	https://www.genecards.org/cgi-bin/carddisp.pl?gene=CDC42BPA
CHM	CHM Rab Escort Protein	Protein Coding	41	GC0XM085861	0.880828738	https://www.genecards.org/cgi-bin/carddisp.pl?gene=CHM
COG2	Component Of Oligomeric Golgi Complex 2	Protein Coding	41	GC01P230642	0.880828738	https://www.genecards.org/cgi-bin/carddisp.pl?gene=COG2
FAF1	Fas Associated Factor 1	Protein Coding	41	GC01M050439	0.880828738	https://www.genecards.org/cgi-bin/carddisp.pl?gene=FAF1
FLCN	Folliculin	Protein Coding	41	GC17M017212	0.880828738	https://www.genecards.org/cgi-bin/carddisp.pl?gene=FLCN
GOSR2	Golgi SNAP Receptor Complex Member 2	Protein Coding	41	GC17P055888	0.880828738	https://www.genecards.org/cgi-bin/carddisp.pl?gene=GOSR2
KIF1A	Kinesin Family Member 1A	Protein Coding	41	GC02M240713	0.880828738	https://www.genecards.org/cgi-bin/carddisp.pl?gene=KIF1A
LEMD3	LEM Domain Containing 3	Protein Coding	41	GC12P065169	0.880828738	https://www.genecards.org/cgi-bin/carddisp.pl?gene=LEMD3
LRP8	LDL Receptor Related Protein 8	Protein Coding	41	GC01M053243	0.880828738	https://www.genecards.org/cgi-bin/carddisp.pl?gene=LRP8
MCAM	Melanoma Cell Adhesion Molecule	Protein Coding	41	GC11M119308	0.880828738	https://www.genecards.org/cgi-bin/carddisp.pl?gene=MCAM
NEO1	Neogenin 1	Protein Coding	41	GC15P073051	0.880828738	https://www.genecards.org/cgi-bin/carddisp.pl?gene=NEO1
PIGK	Phosphatidylinositol Glycan Anchor Biosynthesis Class K	Protein Coding	41	GC01M077088	0.880828738	https://www.genecards.org/cgi-bin/carddisp.pl?gene=PIGK
PKMYT1	Protein Kinase, Membrane Associated Tyrosine/Threonine 1	Protein Coding	41	GC16M007240	0.880828738	https://www.genecards.org/cgi-bin/carddisp.pl?gene=PKMYT1
PLXNA1	Plexin A1	Protein Coding	41	GC03P126988	0.880828738	https://www.genecards.org/cgi-bin/carddisp.pl?gene=PLXNA1
PPM1G	Protein Phosphatase, Mg2+/Mn2+ Dependent 1G	Protein Coding	41	GC02M028129	0.880828738	https://www.genecards.org/cgi-bin/carddisp.pl?gene=PPM1G
RAB23	RAB23, Member RAS Oncogene Family	Protein Coding	41	GC06M066403	0.880828738	https://www.genecards.org/cgi-bin/carddisp.pl?gene=RAB23
RABGEF1	RAB Guanine Nucleotide Exchange Factor 1	Protein Coding	41	GC07P070542	0.880828738	https://www.genecards.org/cgi-bin/carddisp.pl?gene=RABGEF1
RNF14	Ring Finger Protein 14	Protein Coding	41	GC05P146229	0.880828738	https://www.genecards.org/cgi-bin/carddisp.pl?gene=RNF14
SLC33A1	Solute Carrier Family 33 Member 1	Protein Coding	41	GC03M155821	0.880828738	https://www.genecards.org/cgi-bin/carddisp.pl?gene=SLC33A1
SLC4A7	Solute Carrier Family 4 Member 7	Protein Coding	41	GC03M027372	0.880828738	https://www.genecards.org/cgi-bin/carddisp.pl?gene=SLC4A7
SLC7A2	Solute Carrier Family 7 Member 2	Protein Coding	41	GC08P017497	0.880828738	https://www.genecards.org/cgi-bin/carddisp.pl?gene=SLC7A2
SNAP23	Synaptosome Associated Protein 23	Protein Coding	41	GC15P042491	0.880828738	https://www.genecards.org/cgi-bin/carddisp.pl?gene=SNAP23
THOP1	Thimet Oligopeptidase 1	Protein Coding	41	GC19P002785	0.880828738	https://www.genecards.org/cgi-bin/carddisp.pl?gene=THOP1
TMEM38B	Transmembrane Protein 38B	Protein Coding	41	GC09P105694	0.880828738	https://www.genecards.org/cgi-bin/carddisp.pl?gene=TMEM38B
TMEM43	Transmembrane Protein 43	Protein Coding	41	GC03P014124	0.880828738	https://www.genecards.org/cgi-bin/carddisp.pl?gene=TMEM43
TRIP11	Thyroid Hormone Receptor Interactor 11	Protein Coding	41	GC14M091965	0.880828738	https://www.genecards.org/cgi-bin/carddisp.pl?gene=TRIP11
VAC14	VAC14 Component Of PIKFYVE Complex	Protein Coding	41	GC16M070690	0.880828738	https://www.genecards.org/cgi-bin/carddisp.pl?gene=VAC14
VAMP2	Vesicle Associated Membrane Protein 2	Protein Coding	41	GC17M010433	0.880828738	https://www.genecards.org/cgi-bin/carddisp.pl?gene=VAMP2
VPS33B	VPS33B Late Endosome And Lysosome Associated	Protein Coding	41	GC15M090998	0.880828738	https://www.genecards.org/cgi-bin/carddisp.pl?gene=VPS33B
VPS37A	VPS37A Subunit Of ESCRT-I	Protein Coding	41	GC08P017246	0.880828738	https://www.genecards.org/cgi-bin/carddisp.pl?gene=VPS37A
AAAS	Aladin WD Repeat Nucleoporin	Protein Coding	40	GC12M053307	0.880828738	https://www.genecards.org/cgi-bin/carddisp.pl?gene=AAAS
AKAP12	A-Kinase Anchoring Protein 12	Protein Coding	40	GC06P151239	0.880828738	https://www.genecards.org/cgi-bin/carddisp.pl?gene=AKAP12
ARFGEF2	ADP Ribosylation Factor Guanine Nucleotide Exchange Factor 2	Protein Coding	40	GC20P048921	0.880828738	https://www.genecards.org/cgi-bin/carddisp.pl?gene=ARFGEF2
ATL1	Atlastin GTPase 1	Protein Coding	40	GC14P050532	0.880828738	https://www.genecards.org/cgi-bin/carddisp.pl?gene=ATL1
ATP4A	ATPase H+/K+ Transporting Subunit Alpha	Protein Coding	40	GC19M066540	0.880828738	https://www.genecards.org/cgi-bin/carddisp.pl?gene=ATP4A
ATP6V1F	ATPase H+ Transporting V1 Subunit F	Protein Coding	40	GC07P128862	0.880828738	https://www.genecards.org/cgi-bin/carddisp.pl?gene=ATP6V1F
CAMLG	Calcium Modulating Ligand	Protein Coding	40	GC05P134738	0.880828738	https://www.genecards.org/cgi-bin/carddisp.pl?gene=CAMLG
CISD2	CDGSH Iron Sulfur Domain 2	Protein Coding	40	GC04P102868	0.880828738	https://www.genecards.org/cgi-bin/carddisp.pl?gene=CISD2
COG4	Component Of Oligomeric Golgi Complex 4	Protein Coding	40	GC16M070737	0.880828738	https://www.genecards.org/cgi-bin/carddisp.pl?gene=COG4
GLE1	GLE1 RNA Export Mediator	Protein Coding	40	GC09P128504	0.880828738	https://www.genecards.org/cgi-bin/carddisp.pl?gene=GLE1
GOLGA2	Golgin A2	Protein Coding	40	GC09M128255	0.880828738	https://www.genecards.org/cgi-bin/carddisp.pl?gene=GOLGA2
GOPC	Golgi Associated PDZ And Coiled-Coil Motif Containing	Protein Coding	40	GC06M117560	0.880828738	https://www.genecards.org/cgi-bin/carddisp.pl?gene=GOPC
KIDINS220	Kinase D Interacting Substrate 220	Protein Coding	40	GC02M008724	0.880828738	https://www.genecards.org/cgi-bin/carddisp.pl?gene=KIDINS220
KTN1	Kinectin 1	Protein Coding	40	GC14P055559	0.880828738	https://www.genecards.org/cgi-bin/carddisp.pl?gene=KTN1
LRIG1	Leucine Rich Repeats And Immunoglobulin Like Domains 1	Protein Coding	40	GC03M066379	0.880828738	https://www.genecards.org/cgi-bin/carddisp.pl?gene=LRIG1
LRIG2	Leucine Rich Repeats And Immunoglobulin Like Domains 2	Protein Coding	40	GC01P113073	0.880828738	https://www.genecards.org/cgi-bin/carddisp.pl?gene=LRIG2
MTMR4	Myotubularin Related Protein 4	Protein Coding	40	GC17M058489	0.880828738	https://www.genecards.org/cgi-bin/carddisp.pl?gene=MTMR4
NBAS	NBAS Subunit Of NRZ Tethering Complex	Protein Coding	40	GC02M014783	0.880828738	https://www.genecards.org/cgi-bin/carddisp.pl?gene=NBAS
PDE8A	Phosphodiesterase 8A	Protein Coding	40	GC15P118028	0.880828738	https://www.genecards.org/cgi-bin/carddisp.pl?gene=PDE8A
PIGT	Phosphatidylinositol Glycan Anchor Biosynthesis Class T	Protein Coding	40	GC20P045416	0.880828738	https://www.genecards.org/cgi-bin/carddisp.pl?gene=PIGT
PLEKHM1	Pleckstrin Homology And RUN Domain Containing M1	Protein Coding	40	GC17M045435	0.880828738	https://www.genecards.org/cgi-bin/carddisp.pl?gene=PLEKHM1
PPFIBP1	PPFIA Binding Protein 1	Protein Coding	40	GC12P027523	0.880828738	https://www.genecards.org/cgi-bin/carddisp.pl?gene=PPFIBP1
PUM2	Pumilio RNA Binding Family Member 2	Protein Coding	40	GC02M020328	0.880828738	https://www.genecards.org/cgi-bin/carddisp.pl?gene=PUM2
RAB5B	RAB5B, Member RAS Oncogene Family	Protein Coding	40	GC12P055973	0.880828738	https://www.genecards.org/cgi-bin/carddisp.pl?gene=RAB5B
RTN3	Reticulon 3	Protein Coding	40	GC11P063702	0.880828738	https://www.genecards.org/cgi-bin/carddisp.pl?gene=RTN3
SCAP	SREBF Chaperone	Protein Coding	40	GC03M047413	0.880828738	https://www.genecards.org/cgi-bin/carddisp.pl?gene=SCAP
SCD5	Stearoyl-CoA Desaturase 5	Protein Coding	40	GC04M082629	0.880828738	https://www.genecards.org/cgi-bin/carddisp.pl?gene=SCD5
SH3BP4	SH3 Domain Binding Protein 4	Protein Coding	40	GC02P234951	0.880828738	https://www.genecards.org/cgi-bin/carddisp.pl?gene=SH3BP4
SLC35A2	Solute Carrier Family 35 Member A2	Protein Coding	40	GC0XM048903	0.880828738	https://www.genecards.org/cgi-bin/carddisp.pl?gene=SLC35A2
SLC6A15	Solute Carrier Family 6 Member 15	Protein Coding	40	GC12M084859	0.880828738	https://www.genecards.org/cgi-bin/carddisp.pl?gene=SLC6A15
STAM	Signal Transducing Adaptor Molecule	Protein Coding	40	GC10P017689	0.880828738	https://www.genecards.org/cgi-bin/carddisp.pl?gene=STAM
TACC1	Transforming Acidic Coiled-Coil Containing Protein 1	Protein Coding	40	GC08P038728	0.880828738	https://www.genecards.org/cgi-bin/carddisp.pl?gene=TACC1
TOR1AIP1	Torsin 1A Interacting Protein 1	Protein Coding	40	GC01P179882	0.880828738	https://www.genecards.org/cgi-bin/carddisp.pl?gene=TOR1AIP1
TPD52	Tumor Protein D52	Protein Coding	40	GC08M080034	0.880828738	https://www.genecards.org/cgi-bin/carddisp.pl?gene=TPD52
UBE2E3	Ubiquitin Conjugating Enzyme E2 E3	Protein Coding	40	GC02P180967	0.880828738	https://www.genecards.org/cgi-bin/carddisp.pl?gene=UBE2E3
UBE2J1	Ubiquitin Conjugating Enzyme E2 J1	Protein Coding	40	GC06M089326	0.880828738	https://www.genecards.org/cgi-bin/carddisp.pl?gene=UBE2J1
UBQLN1	Ubiquilin 1	Protein Coding	40	GC09M083659	0.880828738	https://www.genecards.org/cgi-bin/carddisp.pl?gene=UBQLN1
UVRAG	UV Radiation Resistance Associated	Protein Coding	40	GC11P075815	0.880828738	https://www.genecards.org/cgi-bin/carddisp.pl?gene=UVRAG
VAMP7	Vesicle Associated Membrane Protein 7	Protein Coding	40	GC0XP155881	0.880828738	https://www.genecards.org/cgi-bin/carddisp.pl?gene=VAMP7
VAMP8	Vesicle Associated Membrane Protein 8	Protein Coding	40	GC02P085561	0.880828738	https://www.genecards.org/cgi-bin/carddisp.pl?gene=VAMP8
VPS33A	VPS33A Core Subunit Of CORVET And HOPS Complexes	Protein Coding	40	GC12M122229	0.880828738	https://www.genecards.org/cgi-bin/carddisp.pl?gene=VPS33A
VRK2	VRK Serine/Threonine Kinase 2	Protein Coding	40	GC02P057907	0.880828738	https://www.genecards.org/cgi-bin/carddisp.pl?gene=VRK2
VTI1B	Vesicle Transport Through Interaction With T-SNAREs 1B	Protein Coding	40	GC14M067647	0.880828738	https://www.genecards.org/cgi-bin/carddisp.pl?gene=VTI1B
ZFYVE9	Zinc Finger FYVE-Type Containing 9	Protein Coding	40	GC01P052142	0.880828738	https://www.genecards.org/cgi-bin/carddisp.pl?gene=ZFYVE9
ANKLE2	Ankyrin Repeat And LEM Domain Containing 2	Protein Coding	39	GC12M132725	0.880828738	https://www.genecards.org/cgi-bin/carddisp.pl?gene=ANKLE2
CAPNS1	Calpain Small Subunit 1	Protein Coding	39	GC19P066563	0.880828738	https://www.genecards.org/cgi-bin/carddisp.pl?gene=CAPNS1
DOCK6	Dedicator Of Cytokinesis 6	Protein Coding	39	GC19M011199	0.880828738	https://www.genecards.org/cgi-bin/carddisp.pl?gene=DOCK6
FYCO1	FYVE And Coiled-Coil Domain Autophagy Adaptor 1	Protein Coding	39	GC03M045917	0.880828738	https://www.genecards.org/cgi-bin/carddisp.pl?gene=FYCO1
HPS3	HPS3 Biogenesis Of Lysosomal Organelles Complex 2 Subunit 1	Protein Coding	39	GC03P149129	0.880828738	https://www.genecards.org/cgi-bin/carddisp.pl?gene=HPS3
HSPA1B	Heat Shock Protein Family A (Hsp70) Member 1B	Protein Coding	39	GC06P083712	0.880828738	https://www.genecards.org/cgi-bin/carddisp.pl?gene=HSPA1B
INF2	Inverted Formin 2	Protein Coding	39	GC14P109729	0.880828738	https://www.genecards.org/cgi-bin/carddisp.pl?gene=INF2
LAMTOR2	Late Endosomal/Lysosomal Adaptor, MAPK And MTOR Activator 2	Protein Coding	39	GC01P156054	0.880828738	https://www.genecards.org/cgi-bin/carddisp.pl?gene=LAMTOR2
MBOAT7	Membrane Bound O-Acyltransferase Domain Containing 7	Protein Coding	39	GC19M054173	0.880828738	https://www.genecards.org/cgi-bin/carddisp.pl?gene=MBOAT7
PCDH7	Protocadherin 7	Protein Coding	39	GC04P030722	0.880828738	https://www.genecards.org/cgi-bin/carddisp.pl?gene=PCDH7
RAB11FIP5	RAB11 Family Interacting Protein 5	Protein Coding	39	GC02M073128	0.880828738	https://www.genecards.org/cgi-bin/carddisp.pl?gene=RAB11FIP5
RALGAPA1	Ral GTPase Activating Protein Catalytic Subunit Alpha 1	Protein Coding	39	GC14M035538	0.880828738	https://www.genecards.org/cgi-bin/carddisp.pl?gene=RALGAPA1
RPS6KC1	Ribosomal Protein S6 Kinase C1	Protein Coding	39	GC01P213051	0.880828738	https://www.genecards.org/cgi-bin/carddisp.pl?gene=RPS6KC1
RRAGC	Ras Related GTP Binding C	Protein Coding	39	GC01M038858	0.880828738	https://www.genecards.org/cgi-bin/carddisp.pl?gene=RRAGC
SAR1A	Secretion Associated Ras Related GTPase 1A	Protein Coding	39	GC10M070147	0.880828738	https://www.genecards.org/cgi-bin/carddisp.pl?gene=SAR1A
SEC24B	SEC24 Homolog B, COPII Coat Complex Component	Protein Coding	39	GC04P109433	0.880828738	https://www.genecards.org/cgi-bin/carddisp.pl?gene=SEC24B
SLC38A2	Solute Carrier Family 38 Member 2	Protein Coding	39	GC12M046358	0.880828738	https://www.genecards.org/cgi-bin/carddisp.pl?gene=SLC38A2
SNX1	Sorting Nexin 1	Protein Coding	39	GC15P064094	0.880828738	https://www.genecards.org/cgi-bin/carddisp.pl?gene=SNX1
STX5	Syntaxin 5	Protein Coding	39	GC11M062806	0.880828738	https://www.genecards.org/cgi-bin/carddisp.pl?gene=STX5
VPS13B	Vacuolar Protein Sorting 13 Homolog B	Protein Coding	39	GC08P099011	0.880828738	https://www.genecards.org/cgi-bin/carddisp.pl?gene=VPS13B
VPS41	VPS41 Subunit Of HOPS Complex	Protein Coding	39	GC07M039082	0.880828738	https://www.genecards.org/cgi-bin/carddisp.pl?gene=VPS41
ACBD5	Acyl-CoA Binding Domain Containing 5	Protein Coding	38	GC10M027182	0.880828738	https://www.genecards.org/cgi-bin/carddisp.pl?gene=ACBD5
ADGRL2	Adhesion G Protein-Coupled Receptor L2	Protein Coding	38	GC01P081306	0.880828738	https://www.genecards.org/cgi-bin/carddisp.pl?gene=ADGRL2
APBB2	Amyloid Beta Precursor Protein Binding Family B Member 2	Protein Coding	38	GC04M040812	0.880828738	https://www.genecards.org/cgi-bin/carddisp.pl?gene=APBB2
BICD1	BICD Cargo Adaptor 1	Protein Coding	38	GC12P032107	0.880828738	https://www.genecards.org/cgi-bin/carddisp.pl?gene=BICD1
CDKAL1	CDK5 Regulatory Subunit Associated Protein 1 Like 1	Protein Coding	38	GC06P020534	0.880828738	https://www.genecards.org/cgi-bin/carddisp.pl?gene=CDKAL1
CLCC1	Chloride Channel CLIC Like 1	Protein Coding	38	GC01M108881	0.880828738	https://www.genecards.org/cgi-bin/carddisp.pl?gene=CLCC1
COG6	Component Of Oligomeric Golgi Complex 6	Protein Coding	38	GC13P039655	0.880828738	https://www.genecards.org/cgi-bin/carddisp.pl?gene=COG6
CTDSP2	CTD Small Phosphatase 2	Protein Coding	38	GC12M057819	0.880828738	https://www.genecards.org/cgi-bin/carddisp.pl?gene=CTDSP2
DCTN4	Dynactin Subunit 4	Protein Coding	38	GC05M150708	0.880828738	https://www.genecards.org/cgi-bin/carddisp.pl?gene=DCTN4
DNAJC13	DnaJ Heat Shock Protein Family (Hsp40) Member C13	Protein Coding	38	GC03P132417	0.880828738	https://www.genecards.org/cgi-bin/carddisp.pl?gene=DNAJC13
FMN2	Formin 2	Protein Coding	38	GC01P240014	0.880828738	https://www.genecards.org/cgi-bin/carddisp.pl?gene=FMN2
GIGYF2	GRB10 Interacting GYF Protein 2	Protein Coding	38	GC02P232698	0.880828738	https://www.genecards.org/cgi-bin/carddisp.pl?gene=GIGYF2
GORASP2	Golgi Reassembly Stacking Protein 2	Protein Coding	38	GC02P170928	0.880828738	https://www.genecards.org/cgi-bin/carddisp.pl?gene=GORASP2
JPH1	Junctophilin 1	Protein Coding	38	GC08M074234	0.880828738	https://www.genecards.org/cgi-bin/carddisp.pl?gene=JPH1
KDELR1	KDEL Endoplasmic Reticulum Protein Retention Receptor 1	Protein Coding	38	GC19M048382	0.880828738	https://www.genecards.org/cgi-bin/carddisp.pl?gene=KDELR1
LAMTOR3	Late Endosomal/Lysosomal Adaptor, MAPK And MTOR Activator 3	Protein Coding	38	GC04M099878	0.880828738	https://www.genecards.org/cgi-bin/carddisp.pl?gene=LAMTOR3
LYST	Lysosomal Trafficking Regulator	Protein Coding	38	GC01M235661	0.880828738	https://www.genecards.org/cgi-bin/carddisp.pl?gene=LYST
MAPK15	Mitogen-Activated Protein Kinase 15	Protein Coding	38	GC08P143716	0.880828738	https://www.genecards.org/cgi-bin/carddisp.pl?gene=MAPK15
MARVELD2	MARVEL Domain Containing 2	Protein Coding	38	GC05P069415	0.880828738	https://www.genecards.org/cgi-bin/carddisp.pl?gene=MARVELD2
MTDH	Metadherin	Protein Coding	38	GC08P097644	0.880828738	https://www.genecards.org/cgi-bin/carddisp.pl?gene=MTDH
PEG3	Paternally Expressed 3	Protein Coding	38	GC19M056810	0.880828738	https://www.genecards.org/cgi-bin/carddisp.pl?gene=PEG3
PGRMC2	Progesterone Receptor Membrane Component 2	Protein Coding	38	GC04M128269	0.880828738	https://www.genecards.org/cgi-bin/carddisp.pl?gene=PGRMC2
PIGS	Phosphatidylinositol Glycan Anchor Biosynthesis Class S	Protein Coding	38	GC17M028553	0.880828738	https://www.genecards.org/cgi-bin/carddisp.pl?gene=PIGS
PREB	Prolactin Regulatory Element Binding	Protein Coding	38	GC02M027130	0.880828738	https://www.genecards.org/cgi-bin/carddisp.pl?gene=PREB
RRBP1	Ribosome Binding Protein 1	Protein Coding	38	GC20M017613	0.880828738	https://www.genecards.org/cgi-bin/carddisp.pl?gene=RRBP1
SCAMP1	Secretory Carrier Membrane Protein 1	Protein Coding	38	GC05P078360	0.880828738	https://www.genecards.org/cgi-bin/carddisp.pl?gene=SCAMP1
SCFD1	Sec1 Family Domain Containing 1	Protein Coding	38	GC14P030622	0.880828738	https://www.genecards.org/cgi-bin/carddisp.pl?gene=SCFD1
SLC30A5	Solute Carrier Family 30 Member 5	Protein Coding	38	GC05P069093	0.880828738	https://www.genecards.org/cgi-bin/carddisp.pl?gene=SLC30A5
SLC39A10	Solute Carrier Family 39 Member 10	Protein Coding	38	GC02P195575	0.880828738	https://www.genecards.org/cgi-bin/carddisp.pl?gene=SLC39A10
SNX2	Sorting Nexin 2	Protein Coding	38	GC05P122774	0.880828738	https://www.genecards.org/cgi-bin/carddisp.pl?gene=SNX2
SPG11	SPG11 Vesicle Trafficking Associated, Spatacsin	Protein Coding	38	GC15M044562	0.880828738	https://www.genecards.org/cgi-bin/carddisp.pl?gene=SPG11
STARD3	StAR Related Lipid Transfer Domain Containing 3	Protein Coding	38	GC17P039637	0.880828738	https://www.genecards.org/cgi-bin/carddisp.pl?gene=STARD3
STIM2	Stromal Interaction Molecule 2	Protein Coding	38	GC04P026859	0.880828738	https://www.genecards.org/cgi-bin/carddisp.pl?gene=STIM2
STX6	Syntaxin 6	Protein Coding	38	GC01M180972	0.880828738	https://www.genecards.org/cgi-bin/carddisp.pl?gene=STX6
STX7	Syntaxin 7	Protein Coding	38	GC06M132445	0.880828738	https://www.genecards.org/cgi-bin/carddisp.pl?gene=STX7
SUN1	Sad1 And UNC84 Domain Containing 1	Protein Coding	38	GC07P000815	0.880828738	https://www.genecards.org/cgi-bin/carddisp.pl?gene=SUN1
SUN2	Sad1 And UNC84 Domain Containing 2	Protein Coding	38	GC22M057589	0.880828738	https://www.genecards.org/cgi-bin/carddisp.pl?gene=SUN2
SYNE2	Spectrin Repeat Containing Nuclear Envelope Protein 2	Protein Coding	38	GC14P063761	0.880828738	https://www.genecards.org/cgi-bin/carddisp.pl?gene=SYNE2
TMCO1	Transmembrane And Coiled-Coil Domains 1	Protein Coding	38	GC01M165724	0.880828738	https://www.genecards.org/cgi-bin/carddisp.pl?gene=TMCO1
TMEM106B	Transmembrane Protein 106B	Protein Coding	38	GC07P012228	0.880828738	https://www.genecards.org/cgi-bin/carddisp.pl?gene=TMEM106B
TMOD3	Tropomodulin 3	Protein Coding	38	GC15P051829	0.880828738	https://www.genecards.org/cgi-bin/carddisp.pl?gene=TMOD3
UBE2E2	Ubiquitin Conjugating Enzyme E2 E2	Protein Coding	38	GC03P023221	0.880828738	https://www.genecards.org/cgi-bin/carddisp.pl?gene=UBE2E2
USP32	Ubiquitin Specific Peptidase 32	Protein Coding	38	GC17M060267	0.880828738	https://www.genecards.org/cgi-bin/carddisp.pl?gene=USP32
VPS26A	VPS26 Retromer Complex Component A	Protein Coding	38	GC10P069123	0.880828738	https://www.genecards.org/cgi-bin/carddisp.pl?gene=VPS26A
VPS45	Vacuolar Protein Sorting 45 Homolog	Protein Coding	38	GC01P150252	0.880828738	https://www.genecards.org/cgi-bin/carddisp.pl?gene=VPS45
YKT6	YKT6 V-SNARE Homolog	Protein Coding	38	GC07P044200	0.880828738	https://www.genecards.org/cgi-bin/carddisp.pl?gene=YKT6
ZC3HAV1	Zinc Finger CCCH-Type Containing, Antiviral 1	Protein Coding	38	GC07M139057	0.880828738	https://www.genecards.org/cgi-bin/carddisp.pl?gene=ZC3HAV1
ZW10	Zw10 Kinetochore Protein	Protein Coding	38	GC11M113733	0.880828738	https://www.genecards.org/cgi-bin/carddisp.pl?gene=ZW10
ACBD3	Acyl-CoA Binding Domain Containing 3	Protein Coding	37	GC01M226144	0.880828738	https://www.genecards.org/cgi-bin/carddisp.pl?gene=ACBD3
AKAP11	A-Kinase Anchoring Protein 11	Protein Coding	37	GC13P042272	0.880828738	https://www.genecards.org/cgi-bin/carddisp.pl?gene=AKAP11
ANKS6	Ankyrin Repeat And Sterile Alpha Motif Domain Containing 6	Protein Coding	37	GC09M098731	0.880828738	https://www.genecards.org/cgi-bin/carddisp.pl?gene=ANKS6
ARFGEF1	ADP Ribosylation Factor Guanine Nucleotide Exchange Factor 1	Protein Coding	37	GC08M067173	0.880828738	https://www.genecards.org/cgi-bin/carddisp.pl?gene=ARFGEF1
ATF6B	Activating Transcription Factor 6 Beta	Protein Coding	37	GC06M032115	0.880828738	https://www.genecards.org/cgi-bin/carddisp.pl?gene=ATF6B
ATP9A	ATPase Phospholipid Transporting 9A (Putative)	Protein Coding	37	GC20M051596	0.880828738	https://www.genecards.org/cgi-bin/carddisp.pl?gene=ATP9A
CDCA3	Cell Division Cycle Associated 3	Protein Coding	37	GC12M006844	0.880828738	https://www.genecards.org/cgi-bin/carddisp.pl?gene=CDCA3
CDK5RAP1	CDK5 Regulatory Subunit Associated Protein 1	Protein Coding	37	GC20M033358	0.880828738	https://www.genecards.org/cgi-bin/carddisp.pl?gene=CDK5RAP1
CDK5RAP3	CDK5 Regulatory Subunit Associated Protein 3	Protein Coding	37	GC17P047967	0.880828738	https://www.genecards.org/cgi-bin/carddisp.pl?gene=CDK5RAP3
CHML	CHM Like Rab Escort Protein	Protein Coding	37	GC01M241628	0.880828738	https://www.genecards.org/cgi-bin/carddisp.pl?gene=CHML
DDX54	DEAD-Box Helicase 54	Protein Coding	37	GC12M113157	0.880828738	https://www.genecards.org/cgi-bin/carddisp.pl?gene=DDX54
DHX29	DExH-Box Helicase 29	Protein Coding	37	GC05M055256	0.880828738	https://www.genecards.org/cgi-bin/carddisp.pl?gene=DHX29
FAF2	Fas Associated Factor Family Member 2	Protein Coding	37	GC05P176447	0.880828738	https://www.genecards.org/cgi-bin/carddisp.pl?gene=FAF2
FNIP1	Folliculin Interacting Protein 1	Protein Coding	37	GC05M131641	0.880828738	https://www.genecards.org/cgi-bin/carddisp.pl?gene=FNIP1
GOLGA5	Golgin A5	Protein Coding	37	GC14P092794	0.880828738	https://www.genecards.org/cgi-bin/carddisp.pl?gene=GOLGA5
KIAA0319L	KIAA0319 Like	Protein Coding	37	GC01M035433	0.880828738	https://www.genecards.org/cgi-bin/carddisp.pl?gene=KIAA0319L
LRIG3	Leucine Rich Repeats And Immunoglobulin Like Domains 3	Protein Coding	37	GC12M058872	0.880828738	https://www.genecards.org/cgi-bin/carddisp.pl?gene=LRIG3
NETO2	Neuropilin And Tolloid Like 2	Protein Coding	37	GC16M047077	0.880828738	https://www.genecards.org/cgi-bin/carddisp.pl?gene=NETO2
OSBPL1A	Oxysterol Binding Protein Like 1A	Protein Coding	37	GC18M024162	0.880828738	https://www.genecards.org/cgi-bin/carddisp.pl?gene=OSBPL1A
OSBPL8	Oxysterol Binding Protein Like 8	Protein Coding	37	GC12M076354	0.880828738	https://www.genecards.org/cgi-bin/carddisp.pl?gene=OSBPL8
OSBPL9	Oxysterol Binding Protein Like 9	Protein Coding	37	GC01P051577	0.880828738	https://www.genecards.org/cgi-bin/carddisp.pl?gene=OSBPL9
PPP1R15B	Protein Phosphatase 1 Regulatory Subunit 15B	Protein Coding	37	GC01M204509	0.880828738	https://www.genecards.org/cgi-bin/carddisp.pl?gene=PPP1R15B
RASAL2	RAS Protein Activator Like 2	Protein Coding	37	GC01P178093	0.880828738	https://www.genecards.org/cgi-bin/carddisp.pl?gene=RASAL2
RETSAT	Retinol Saturase	Protein Coding	37	GC02M085344	0.880828738	https://www.genecards.org/cgi-bin/carddisp.pl?gene=RETSAT
RINT1	RAD50 Interactor 1	Protein Coding	37	GC07P105532	0.880828738	https://www.genecards.org/cgi-bin/carddisp.pl?gene=RINT1
RRAGA	Ras Related GTP Binding A	Protein Coding	37	GC09P019049	0.880828738	https://www.genecards.org/cgi-bin/carddisp.pl?gene=RRAGA
RTN1	Reticulon 1	Protein Coding	37	GC14M059595	0.880828738	https://www.genecards.org/cgi-bin/carddisp.pl?gene=RTN1
SCAMP3	Secretory Carrier Membrane Protein 3	Protein Coding	37	GC01M155255	0.880828738	https://www.genecards.org/cgi-bin/carddisp.pl?gene=SCAMP3
SCYL3	SCY1 Like Pseudokinase 3	Protein Coding	37	GC01M169821	0.880828738	https://www.genecards.org/cgi-bin/carddisp.pl?gene=SCYL3
SEC24A	SEC24 Homolog A, COPII Coat Complex Component	Protein Coding	37	GC05P134647	0.880828738	https://www.genecards.org/cgi-bin/carddisp.pl?gene=SEC24A
SEMA4C	Semaphorin 4C	Protein Coding	37	GC02M096859	0.880828738	https://www.genecards.org/cgi-bin/carddisp.pl?gene=SEMA4C
SLC30A6	Solute Carrier Family 30 Member 6	Protein Coding	37	GC02P032166	0.880828738	https://www.genecards.org/cgi-bin/carddisp.pl?gene=SLC30A6
SLC30A7	Solute Carrier Family 30 Member 7	Protein Coding	37	GC01P100896	0.880828738	https://www.genecards.org/cgi-bin/carddisp.pl?gene=SLC30A7
SNAPIN	SNAP Associated Protein	Protein Coding	37	GC01P153660	0.880828738	https://www.genecards.org/cgi-bin/carddisp.pl?gene=SNAPIN
SNX14	Sorting Nexin 14	Protein Coding	37	GC06M085505	0.880828738	https://www.genecards.org/cgi-bin/carddisp.pl?gene=SNX14
SRPRB	SRP Receptor Subunit Beta	Protein Coding	37	GC03P133784	0.880828738	https://www.genecards.org/cgi-bin/carddisp.pl?gene=SRPRB
STXBP5	Syntaxin Binding Protein 5	Protein Coding	37	GC06P147204	0.880828738	https://www.genecards.org/cgi-bin/carddisp.pl?gene=STXBP5
SYNGR2	Synaptogyrin 2	Protein Coding	37	GC17P078168	0.880828738	https://www.genecards.org/cgi-bin/carddisp.pl?gene=SYNGR2
TMX1	Thioredoxin Related Transmembrane Protein 1	Protein Coding	37	GC14P051240	0.880828738	https://www.genecards.org/cgi-bin/carddisp.pl?gene=TMX1
TRAPPC2	Trafficking Protein Particle Complex Subunit 2	Protein Coding	37	GC0XM013712	0.880828738	https://www.genecards.org/cgi-bin/carddisp.pl?gene=TRAPPC2
TYW1	TRNA-YW Synthesizing Protein 1 Homolog	Protein Coding	37	GC07P066995	0.880828738	https://www.genecards.org/cgi-bin/carddisp.pl?gene=TYW1
UBAP2L	Ubiquitin Associated Protein 2 Like	Protein Coding	37	GC01P154219	0.880828738	https://www.genecards.org/cgi-bin/carddisp.pl?gene=UBAP2L
VIPAS39	VPS33B Interacting Protein, Apical-Basolateral Polarity Regulator, Spe-39 Homolog	Protein Coding	37	GC14M077426	0.880828738	https://www.genecards.org/cgi-bin/carddisp.pl?gene=VIPAS39
VKORC1L1	Vitamin K Epoxide Reductase Complex Subunit 1 Like 1	Protein Coding	37	GC07P070500	0.880828738	https://www.genecards.org/cgi-bin/carddisp.pl?gene=VKORC1L1
ZDHHC13	Zinc Finger DHHC-Type Palmitoyltransferase 13	Protein Coding	37	GC11P019095	0.880828738	https://www.genecards.org/cgi-bin/carddisp.pl?gene=ZDHHC13
ACTR10	Actin Related Protein 10	Protein Coding	36	GC14P058200	0.880828738	https://www.genecards.org/cgi-bin/carddisp.pl?gene=ACTR10
ANKRD27	Ankyrin Repeat Domain 27	Protein Coding	36	GC19M032597	0.880828738	https://www.genecards.org/cgi-bin/carddisp.pl?gene=ANKRD27
ARFIP1	ADP Ribosylation Factor Interacting Protein 1	Protein Coding	36	GC04P152779	0.880828738	https://www.genecards.org/cgi-bin/carddisp.pl?gene=ARFIP1
ARL8B	ADP Ribosylation Factor Like GTPase 8B	Protein Coding	36	GC03P005122	0.880828738	https://www.genecards.org/cgi-bin/carddisp.pl?gene=ARL8B
AUP1	AUP1 Lipid Droplet Regulating VLDL Assembly Factor	Protein Coding	36	GC02M074526	0.880828738	https://www.genecards.org/cgi-bin/carddisp.pl?gene=AUP1
CHP1	Calcineurin Like EF-Hand Protein 1	Protein Coding	36	GC15P041230	0.880828738	https://www.genecards.org/cgi-bin/carddisp.pl?gene=CHP1
COG3	Component Of Oligomeric Golgi Complex 3	Protein Coding	36	GC13P045464	0.880828738	https://www.genecards.org/cgi-bin/carddisp.pl?gene=COG3
DENND4A	DENN Domain Containing 4A	Protein Coding	36	GC15M065658	0.880828738	https://www.genecards.org/cgi-bin/carddisp.pl?gene=DENND4A
DMXL2	Dmx Like 2	Protein Coding	36	GC15M051447	0.880828738	https://www.genecards.org/cgi-bin/carddisp.pl?gene=DMXL2
DNAJC1	DnaJ Heat Shock Protein Family (Hsp40) Member C1	Protein Coding	36	GC10M021762	0.880828738	https://www.genecards.org/cgi-bin/carddisp.pl?gene=DNAJC1
FNIP2	Folliculin Interacting Protein 2	Protein Coding	36	GC04P158769	0.880828738	https://www.genecards.org/cgi-bin/carddisp.pl?gene=FNIP2
GOLGA3	Golgin A3	Protein Coding	36	GC12M132768	0.880828738	https://www.genecards.org/cgi-bin/carddisp.pl?gene=GOLGA3
GOLGA4	Golgin A4	Protein Coding	36	GC03P037243	0.880828738	https://www.genecards.org/cgi-bin/carddisp.pl?gene=GOLGA4
GOLGB1	Golgin B1	Protein Coding	36	GC03M121663	0.880828738	https://www.genecards.org/cgi-bin/carddisp.pl?gene=GOLGB1
GRIPAP1	GRIP1 Associated Protein 1	Protein Coding	36	GC0XM048973	0.880828738	https://www.genecards.org/cgi-bin/carddisp.pl?gene=GRIPAP1
HS1BP3	HCLS1 Binding Protein 3	Protein Coding	36	GC02M020560	0.880828738	https://www.genecards.org/cgi-bin/carddisp.pl?gene=HS1BP3
KIF16B	Kinesin Family Member 16B	Protein Coding	36	GC20M016272	0.880828738	https://www.genecards.org/cgi-bin/carddisp.pl?gene=KIF16B
LACTB2	Lactamase Beta 2	Protein Coding	36	GC08M070635	0.880828738	https://www.genecards.org/cgi-bin/carddisp.pl?gene=LACTB2
MEGF8	Multiple EGF Like Domains 8	Protein Coding	36	GC19P042325	0.880828738	https://www.genecards.org/cgi-bin/carddisp.pl?gene=MEGF8
MIOS	Meiosis Regulator For Oocyte Development	Protein Coding	36	GC07P007580	0.880828738	https://www.genecards.org/cgi-bin/carddisp.pl?gene=MIOS
NUP35	Nucleoporin 35	Protein Coding	36	GC02P183117	0.880828738	https://www.genecards.org/cgi-bin/carddisp.pl?gene=NUP35
OSBPL11	Oxysterol Binding Protein Like 11	Protein Coding	36	GC03M125529	0.880828738	https://www.genecards.org/cgi-bin/carddisp.pl?gene=OSBPL11
PDXDC1	Pyridoxal Dependent Decarboxylase Domain Containing 1	Protein Coding	36	GC16P014974	0.880828738	https://www.genecards.org/cgi-bin/carddisp.pl?gene=PDXDC1
PIGU	Phosphatidylinositol Glycan Anchor Biosynthesis Class U	Protein Coding	36	GC20M034560	0.880828738	https://www.genecards.org/cgi-bin/carddisp.pl?gene=PIGU
RABGAP1	RAB GTPase Activating Protein 1	Protein Coding	36	GC09P122932	0.880828738	https://www.genecards.org/cgi-bin/carddisp.pl?gene=RABGAP1
RBSN	Rabenosyn, RAB Effector	Protein Coding	36	GC03M015070	0.880828738	https://www.genecards.org/cgi-bin/carddisp.pl?gene=RBSN
RUFY2	RUN And FYVE Domain Containing 2	Protein Coding	36	GC10M068341	0.880828738	https://www.genecards.org/cgi-bin/carddisp.pl?gene=RUFY2
SCIN	Scinderin	Protein Coding	36	GC07P012570	0.880828738	https://www.genecards.org/cgi-bin/carddisp.pl?gene=SCIN
SEC16A	SEC16 Homolog A, Endoplasmic Reticulum Export Factor	Protein Coding	36	GC09M136440	0.880828738	https://www.genecards.org/cgi-bin/carddisp.pl?gene=SEC16A
SGTA	Small Glutamine Rich Tetratricopeptide Repeat Co-Chaperone Alpha	Protein Coding	36	GC19M002754	0.880828738	https://www.genecards.org/cgi-bin/carddisp.pl?gene=SGTA
ST7	Suppression Of Tumorigenicity 7	Protein Coding	36	GC07P117083	0.880828738	https://www.genecards.org/cgi-bin/carddisp.pl?gene=ST7
STX12	Syntaxin 12	Protein Coding	36	GC01P027797	0.880828738	https://www.genecards.org/cgi-bin/carddisp.pl?gene=STX12
STX18	Syntaxin 18	Protein Coding	36	GC04M004417	0.880828738	https://www.genecards.org/cgi-bin/carddisp.pl?gene=STX18
SYNJ2BP	Synaptojanin 2 Binding Protein	Protein Coding	36	GC14M070366	0.880828738	https://www.genecards.org/cgi-bin/carddisp.pl?gene=SYNJ2BP
TAPT1	Transmembrane Anterior Posterior Transformation 1	Protein Coding	36	GC04M016162	0.880828738	https://www.genecards.org/cgi-bin/carddisp.pl?gene=TAPT1
TENM1	Teneurin Transmembrane Protein 1	Protein Coding	36	GC0XM124375	0.880828738	https://www.genecards.org/cgi-bin/carddisp.pl?gene=TENM1
THAP11	THAP Domain Containing 11	Protein Coding	36	GC16P067844	0.880828738	https://www.genecards.org/cgi-bin/carddisp.pl?gene=THAP11
TMF1	TATA Element Modulatory Factor 1	Protein Coding	36	GC03M069019	0.880828738	https://www.genecards.org/cgi-bin/carddisp.pl?gene=TMF1
TRIM13	Tripartite Motif Containing 13	Protein Coding	36	GC13P049995	0.880828738	https://www.genecards.org/cgi-bin/carddisp.pl?gene=TRIM13
UBXN4	UBX Domain Protein 4	Protein Coding	36	GC02P135741	0.880828738	https://www.genecards.org/cgi-bin/carddisp.pl?gene=UBXN4
VMA21	Vacuolar ATPase Assembly Factor VMA21	Protein Coding	36	GC0XP151396	0.880828738	https://www.genecards.org/cgi-bin/carddisp.pl?gene=VMA21
VPS8	VPS8 Subunit Of CORVET Complex	Protein Coding	36	GC03P184812	0.880828738	https://www.genecards.org/cgi-bin/carddisp.pl?gene=VPS8
WDR59	WD Repeat Domain 59	Protein Coding	36	GC16M074871	0.880828738	https://www.genecards.org/cgi-bin/carddisp.pl?gene=WDR59
WDR81	WD Repeat Domain 81	Protein Coding	36	GC17P001716	0.880828738	https://www.genecards.org/cgi-bin/carddisp.pl?gene=WDR81
ZFYVE27	Zinc Finger FYVE-Type Containing 27	Protein Coding	36	GC10P097739	0.880828738	https://www.genecards.org/cgi-bin/carddisp.pl?gene=ZFYVE27
B9D1	B9 Domain Containing 1	Protein Coding	35	GC17M019334	0.880828738	https://www.genecards.org/cgi-bin/carddisp.pl?gene=B9D1
BET1L	Bet1 Golgi Vesicular Membrane Trafficking Protein Like	Protein Coding	35	GC11M003166	0.880828738	https://www.genecards.org/cgi-bin/carddisp.pl?gene=BET1L
BNIP1	BCL2 Interacting Protein 1	Protein Coding	35	GC05P173144	0.880828738	https://www.genecards.org/cgi-bin/carddisp.pl?gene=BNIP1
CPNE8	Copine 8	Protein Coding	35	GC12M038646	0.880828738	https://www.genecards.org/cgi-bin/carddisp.pl?gene=CPNE8
DHRS7	Dehydrogenase/Reductase 7	Protein Coding	35	GC14M060144	0.880828738	https://www.genecards.org/cgi-bin/carddisp.pl?gene=DHRS7
DHX57	DExH-Box Helicase 57	Protein Coding	35	GC02M038797	0.880828738	https://www.genecards.org/cgi-bin/carddisp.pl?gene=DHX57
ESYT2	Extended Synaptotagmin 2	Protein Coding	35	GC07M158730	0.880828738	https://www.genecards.org/cgi-bin/carddisp.pl?gene=ESYT2
GCC1	GRIP And Coiled-Coil Domain Containing 1	Protein Coding	35	GC07M127580	0.880828738	https://www.genecards.org/cgi-bin/carddisp.pl?gene=GCC1
NECTIN2	Nectin Cell Adhesion Molecule 2	Protein Coding	35	GC19P066877	0.880828738	https://www.genecards.org/cgi-bin/carddisp.pl?gene=NECTIN2
PARP16	Poly(ADP-Ribose) Polymerase Family Member 16	Protein Coding	35	GC15M089975	0.880828738	https://www.genecards.org/cgi-bin/carddisp.pl?gene=PARP16
RHBDD2	Rhomboid Domain Containing 2	Protein Coding	35	GC07P075842	0.880828738	https://www.genecards.org/cgi-bin/carddisp.pl?gene=RHBDD2
SNX17	Sorting Nexin 17	Protein Coding	35	GC02P027370	0.880828738	https://www.genecards.org/cgi-bin/carddisp.pl?gene=SNX17
SNX19	Sorting Nexin 19	Protein Coding	35	GC11M130868	0.880828738	https://www.genecards.org/cgi-bin/carddisp.pl?gene=SNX19
USE1	Unconventional SNARE In The ER 1	Protein Coding	35	GC19P066217	0.880828738	https://www.genecards.org/cgi-bin/carddisp.pl?gene=USE1
VMP1	Vacuole Membrane Protein 1	Protein Coding	35	GC17P059707	0.880828738	https://www.genecards.org/cgi-bin/carddisp.pl?gene=VMP1
VPS18	VPS18 Core Subunit Of CORVET And HOPS Complexes	Protein Coding	35	GC15P040894	0.880828738	https://www.genecards.org/cgi-bin/carddisp.pl?gene=VPS18
YIPF3	Yip1 Domain Family Member 3	Protein Coding	35	GC06M066209	0.880828738	https://www.genecards.org/cgi-bin/carddisp.pl?gene=YIPF3
ANGEL1	Angel Homolog 1	Protein Coding	34	GC14M077059	0.880828738	https://www.genecards.org/cgi-bin/carddisp.pl?gene=ANGEL1
ANKRD50	Ankyrin Repeat Domain Containing 50	Protein Coding	34	GC04M124664	0.880828738	https://www.genecards.org/cgi-bin/carddisp.pl?gene=ANKRD50
APPL2	Adaptor Protein, Phosphotyrosine Interacting With PH Domain And Leucine Zipper 2	Protein Coding	34	GC12M105173	0.880828738	https://www.genecards.org/cgi-bin/carddisp.pl?gene=APPL2
CCDC47	Coiled-Coil Domain Containing 47	Protein Coding	34	GC17M063745	0.880828738	https://www.genecards.org/cgi-bin/carddisp.pl?gene=CCDC47
DEF8	Differentially Expressed In FDCP 8 Homolog	Protein Coding	34	GC16P091335	0.880828738	https://www.genecards.org/cgi-bin/carddisp.pl?gene=DEF8
FAM83B	Family With Sequence Similarity 83 Member B	Protein Coding	34	GC06P054846	0.880828738	https://www.genecards.org/cgi-bin/carddisp.pl?gene=FAM83B
FKBP15	FKBP Prolyl Isomerase Family Member 15	Protein Coding	34	GC09M113161	0.880828738	https://www.genecards.org/cgi-bin/carddisp.pl?gene=FKBP15
FNDC3A	Fibronectin Type III Domain Containing 3A	Protein Coding	34	GC13P048975	0.880828738	https://www.genecards.org/cgi-bin/carddisp.pl?gene=FNDC3A
GPRIN1	G Protein Regulated Inducer Of Neurite Outgrowth 1	Protein Coding	34	GC05M176595	0.880828738	https://www.genecards.org/cgi-bin/carddisp.pl?gene=GPRIN1
HEATR5B	HEAT Repeat Containing 5B	Protein Coding	34	GC02M036949	0.880828738	https://www.genecards.org/cgi-bin/carddisp.pl?gene=HEATR5B
KXD1	KxDL Motif Containing 1	Protein Coding	34	GC19P018557	0.880828738	https://www.genecards.org/cgi-bin/carddisp.pl?gene=KXD1
LRCH4	Leucine Rich Repeats And Calponin Homology Domain Containing 4	Protein Coding	34	GC07M100574	0.880828738	https://www.genecards.org/cgi-bin/carddisp.pl?gene=LRCH4
MOSPD2	Motile Sperm Domain Containing 2	Protein Coding	34	GC0XP014891	0.880828738	https://www.genecards.org/cgi-bin/carddisp.pl?gene=MOSPD2
PDZD8	PDZ Domain Containing 8	Protein Coding	34	GC10M117277	0.880828738	https://www.genecards.org/cgi-bin/carddisp.pl?gene=PDZD8
PLEKHM2	Pleckstrin Homology And RUN Domain Containing M2	Protein Coding	34	GC01P015826	0.880828738	https://www.genecards.org/cgi-bin/carddisp.pl?gene=PLEKHM2
RABAC1	Rab Acceptor 1	Protein Coding	34	GC19M041956	0.880828738	https://www.genecards.org/cgi-bin/carddisp.pl?gene=RABAC1
RABL3	RAB, Member Of RAS Oncogene Family Like 3	Protein Coding	34	GC03M120686	0.880828738	https://www.genecards.org/cgi-bin/carddisp.pl?gene=RABL3
RUFY3	RUN And FYVE Domain Containing 3	Protein Coding	34	GC04P070716	0.880828738	https://www.genecards.org/cgi-bin/carddisp.pl?gene=RUFY3
SNX11	Sorting Nexin 11	Protein Coding	34	GC17P048103	0.880828738	https://www.genecards.org/cgi-bin/carddisp.pl?gene=SNX11
SNX4	Sorting Nexin 4	Protein Coding	34	GC03M125446	0.880828738	https://www.genecards.org/cgi-bin/carddisp.pl?gene=SNX4
STBD1	Starch Binding Domain 1	Protein Coding	34	GC04P076306	0.880828738	https://www.genecards.org/cgi-bin/carddisp.pl?gene=STBD1
STK11IP	Serine/Threonine Kinase 11 Interacting Protein	Protein Coding	34	GC02P219597	0.880828738	https://www.genecards.org/cgi-bin/carddisp.pl?gene=STK11IP
TBC1D22A	TBC1 Domain Family Member 22A	Protein Coding	34	GC22P046762	0.880828738	https://www.genecards.org/cgi-bin/carddisp.pl?gene=TBC1D22A
TMED9	Transmembrane P24 Trafficking Protein 9	Protein Coding	34	GC05P177594	0.880828738	https://www.genecards.org/cgi-bin/carddisp.pl?gene=TMED9
TMEM161A	Transmembrane Protein 161A	Protein Coding	34	GC19M019120	0.880828738	https://www.genecards.org/cgi-bin/carddisp.pl?gene=TMEM161A
TMEM87A	Transmembrane Protein 87A	Protein Coding	34	GC15M042210	0.880828738	https://www.genecards.org/cgi-bin/carddisp.pl?gene=TMEM87A
VEZT	Vezatin, Adherens Junctions Transmembrane Protein	Protein Coding	34	GC12P095217	0.880828738	https://www.genecards.org/cgi-bin/carddisp.pl?gene=VEZT
VPS26B	VPS26 Retromer Complex Component B	Protein Coding	34	GC11P134224	0.880828738	https://www.genecards.org/cgi-bin/carddisp.pl?gene=VPS26B
WDR41	WD Repeat Domain 41	Protein Coding	34	GC05M077425	0.880828738	https://www.genecards.org/cgi-bin/carddisp.pl?gene=WDR41
ANKRD46	Ankyrin Repeat Domain 46	Protein Coding	33	GC08M100510	0.880828738	https://www.genecards.org/cgi-bin/carddisp.pl?gene=ANKRD46
ARMC10	Armadillo Repeat Containing 10	Protein Coding	33	GC07P103074	0.880828738	https://www.genecards.org/cgi-bin/carddisp.pl?gene=ARMC10
ARMCX2	Armadillo Repeat Containing X-Linked 2	Protein Coding	33	GC0XM101658	0.880828738	https://www.genecards.org/cgi-bin/carddisp.pl?gene=ARMCX2
BLOC1S2	Biogenesis Of Lysosomal Organelles Complex 1 Subunit 2	Protein Coding	33	GC10M100273	0.880828738	https://www.genecards.org/cgi-bin/carddisp.pl?gene=BLOC1S2
DMXL1	Dmx Like 1	Protein Coding	33	GC05P119037	0.880828738	https://www.genecards.org/cgi-bin/carddisp.pl?gene=DMXL1
FAM135A	Family With Sequence Similarity 135 Member A	Protein Coding	33	GC06P070412	0.880828738	https://www.genecards.org/cgi-bin/carddisp.pl?gene=FAM135A
FAM171A1	Family With Sequence Similarity 171 Member A1	Protein Coding	33	GC10M015254	0.880828738	https://www.genecards.org/cgi-bin/carddisp.pl?gene=FAM171A1
GRAMD1A	GRAM Domain Containing 1A	Protein Coding	33	GC19P066531	0.880828738	https://www.genecards.org/cgi-bin/carddisp.pl?gene=GRAMD1A
KHNYN	KH And NYN Domain Containing	Protein Coding	33	GC14P032725	0.880828738	https://www.genecards.org/cgi-bin/carddisp.pl?gene=KHNYN
LAMTOR1	Late Endosomal/Lysosomal Adaptor, MAPK And MTOR Activator 1	Protein Coding	33	GC11M072085	0.880828738	https://www.genecards.org/cgi-bin/carddisp.pl?gene=LAMTOR1
LRCH3	Leucine Rich Repeats And Calponin Homology Domain Containing 3	Protein Coding	33	GC03P197791	0.880828738	https://www.genecards.org/cgi-bin/carddisp.pl?gene=LRCH3
MYO19	Myosin XIX	Protein Coding	33	GC17M036495	0.880828738	https://www.genecards.org/cgi-bin/carddisp.pl?gene=MYO19
NDC1	NDC1 Transmembrane Nucleoporin	Protein Coding	33	GC01M053765	0.880828738	https://www.genecards.org/cgi-bin/carddisp.pl?gene=NDC1
OSBPL10	Oxysterol Binding Protein Like 10	Protein Coding	33	GC03M031677	0.880828738	https://www.genecards.org/cgi-bin/carddisp.pl?gene=OSBPL10
PLEKHM3	Pleckstrin Homology Domain Containing M3	Protein Coding	33	GC02M207822	0.880828738	https://www.genecards.org/cgi-bin/carddisp.pl?gene=PLEKHM3
PRR11	Proline Rich 11	Protein Coding	33	GC17P059155	0.880828738	https://www.genecards.org/cgi-bin/carddisp.pl?gene=PRR11
RGP1	RGP1 Homolog, RAB6A GEF Complex Partner 1	Protein Coding	33	GC09P035749	0.880828738	https://www.genecards.org/cgi-bin/carddisp.pl?gene=RGP1
RHBDD3	Rhomboid Domain Containing 3	Protein Coding	33	GC22M029259	0.880828738	https://www.genecards.org/cgi-bin/carddisp.pl?gene=RHBDD3
RNF103	Ring Finger Protein 103	Protein Coding	33	GC02M086603	0.880828738	https://www.genecards.org/cgi-bin/carddisp.pl?gene=RNF103
SCFD2	Sec1 Family Domain Containing 2	Protein Coding	33	GC04M052872	0.880828738	https://www.genecards.org/cgi-bin/carddisp.pl?gene=SCFD2
SEH1L	SEH1 Like Nucleoporin	Protein Coding	33	GC18P012947	0.880828738	https://www.genecards.org/cgi-bin/carddisp.pl?gene=SEH1L
SLC35E1	Solute Carrier Family 35 Member E1	Protein Coding	33	GC19M016549	0.880828738	https://www.genecards.org/cgi-bin/carddisp.pl?gene=SLC35E1
SNX29	Sorting Nexin 29	Protein Coding	33	GC16P011976	0.880828738	https://www.genecards.org/cgi-bin/carddisp.pl?gene=SNX29
TEX2	Testis Expressed 2	Protein Coding	33	GC17M064147	0.880828738	https://www.genecards.org/cgi-bin/carddisp.pl?gene=TEX2
TEX264	Testis Expressed 264, ER-Phagy Receptor	Protein Coding	33	GC03P051663	0.880828738	https://www.genecards.org/cgi-bin/carddisp.pl?gene=TEX264
TMEM131	Transmembrane Protein 131	Protein Coding	33	GC02M098304	0.880828738	https://www.genecards.org/cgi-bin/carddisp.pl?gene=TMEM131
TMEM214	Transmembrane Protein 214	Protein Coding	33	GC02P027032	0.880828738	https://www.genecards.org/cgi-bin/carddisp.pl?gene=TMEM214
TOR1AIP2	Torsin 1A Interacting Protein 2	Protein Coding	33	GC01M183565	0.880828738	https://www.genecards.org/cgi-bin/carddisp.pl?gene=TOR1AIP2
TRABD	TraB Domain Containing	Protein Coding	33	GC22P050185	0.880828738	https://www.genecards.org/cgi-bin/carddisp.pl?gene=TRABD
WDR7	WD Repeat Domain 7	Protein Coding	33	GC18P056651	0.880828738	https://www.genecards.org/cgi-bin/carddisp.pl?gene=WDR7
COA7	Cytochrome C Oxidase Assembly Factor 7	Protein Coding	32	GC01M052684	0.880828738	https://www.genecards.org/cgi-bin/carddisp.pl?gene=COA7
DENND4C	DENN Domain Containing 4C	Protein Coding	32	GC09P019230	0.880828738	https://www.genecards.org/cgi-bin/carddisp.pl?gene=DENND4C
EMC3	ER Membrane Protein Complex Subunit 3	Protein Coding	32	GC03M010424	0.880828738	https://www.genecards.org/cgi-bin/carddisp.pl?gene=EMC3
EMC4	ER Membrane Protein Complex Subunit 4	Protein Coding	32	GC15P042292	0.880828738	https://www.genecards.org/cgi-bin/carddisp.pl?gene=EMC4
EMC8	ER Membrane Protein Complex Subunit 8	Protein Coding	32	GC16M085771	0.880828738	https://www.genecards.org/cgi-bin/carddisp.pl?gene=EMC8
EXD2	Exonuclease 3'-5' Domain Containing 2	Protein Coding	32	GC14P069191	0.880828738	https://www.genecards.org/cgi-bin/carddisp.pl?gene=EXD2
GPAT3	Glycerol-3-Phosphate Acyltransferase 3	Protein Coding	32	GC04P083536	0.880828738	https://www.genecards.org/cgi-bin/carddisp.pl?gene=GPAT3
GPR89A	G Protein-Coupled Receptor 89A	Protein Coding	32	GC01P145607	0.880828738	https://www.genecards.org/cgi-bin/carddisp.pl?gene=GPR89A
MXRA7	Matrix Remodeling Associated 7	Protein Coding	32	GC17M076672	0.880828738	https://www.genecards.org/cgi-bin/carddisp.pl?gene=MXRA7
RAB29	RAB29, Member RAS Oncogene Family	Protein Coding	32	GC01M205768	0.880828738	https://www.genecards.org/cgi-bin/carddisp.pl?gene=RAB29
RUNDC3B	RUN Domain Containing 3B	Protein Coding	32	GC07P087627	0.880828738	https://www.genecards.org/cgi-bin/carddisp.pl?gene=RUNDC3B
SNAP47	Synaptosome Associated Protein 47	Protein Coding	32	GC01P227730	0.880828738	https://www.genecards.org/cgi-bin/carddisp.pl?gene=SNAP47
SNX30	Sorting Nexin Family Member 30	Protein Coding	32	GC09P112753	0.880828738	https://www.genecards.org/cgi-bin/carddisp.pl?gene=SNX30
TMEM106C	Transmembrane Protein 106C	Protein Coding	32	GC12P047963	0.880828738	https://www.genecards.org/cgi-bin/carddisp.pl?gene=TMEM106C
TMEM201	Transmembrane Protein 201	Protein Coding	32	GC01P009588	0.880828738	https://www.genecards.org/cgi-bin/carddisp.pl?gene=TMEM201
TMEM209	Transmembrane Protein 209	Protein Coding	32	GC07M130164	0.880828738	https://www.genecards.org/cgi-bin/carddisp.pl?gene=TMEM209
UBXN8	UBX Domain Protein 8	Protein Coding	32	GC08P030723	0.880828738	https://www.genecards.org/cgi-bin/carddisp.pl?gene=UBXN8
WDR91	WD Repeat Domain 91	Protein Coding	32	GC07M135183	0.880828738	https://www.genecards.org/cgi-bin/carddisp.pl?gene=WDR91
DNAJC16	DnaJ Heat Shock Protein Family (Hsp40) Member C16	Protein Coding	31	GC01P015526	0.880828738	https://www.genecards.org/cgi-bin/carddisp.pl?gene=DNAJC16
EMC2	ER Membrane Protein Complex Subunit 2	Protein Coding	31	GC08P108443	0.880828738	https://www.genecards.org/cgi-bin/carddisp.pl?gene=EMC2
RIC1	RIC1 Homolog, RAB6A GEF Complex Partner 1	Protein Coding	31	GC09P006538	0.880828738	https://www.genecards.org/cgi-bin/carddisp.pl?gene=RIC1
ARFGEF3	ARFGEF Family Member 3	Protein Coding	30	GC06P138161	0.880828738	https://www.genecards.org/cgi-bin/carddisp.pl?gene=ARFGEF3
C19orf25	Chromosome 19 Open Reading Frame 25	Protein Coding	30	GC19M005285	0.880828738	https://www.genecards.org/cgi-bin/carddisp.pl?gene=C19orf25
EMC7	ER Membrane Protein Complex Subunit 7	Protein Coding	30	GC15M034084	0.880828738	https://www.genecards.org/cgi-bin/carddisp.pl?gene=EMC7
GPAT4	Glycerol-3-Phosphate Acyltransferase 4	Protein Coding	30	GC08P041577	0.880828738	https://www.genecards.org/cgi-bin/carddisp.pl?gene=GPAT4
SMCR8	SMCR8-C9orf72 Complex Subunit	Protein Coding	30	GC17P054654	0.880828738	https://www.genecards.org/cgi-bin/carddisp.pl?gene=SMCR8
SRPRA	SRP Receptor Subunit Alpha	Protein Coding	30	GC11M126255	0.880828738	https://www.genecards.org/cgi-bin/carddisp.pl?gene=SRPRA
TMED8	Transmembrane P24 Trafficking Protein Family Member 8	Protein Coding	30	GC14M077335	0.880828738	https://www.genecards.org/cgi-bin/carddisp.pl?gene=TMED8
WASHC5	WASH Complex Subunit 5	Protein Coding	30	GC08M132157	0.880828738	https://www.genecards.org/cgi-bin/carddisp.pl?gene=WASHC5
CEMIP2	Cell Migration Inducing Hyaluronidase 2	Protein Coding	29	GC09M071684	0.880828738	https://www.genecards.org/cgi-bin/carddisp.pl?gene=CEMIP2
LAMTOR4	Late Endosomal/Lysosomal Adaptor, MAPK And MTOR Activator 4	Protein Coding	29	GC07P100148	0.880828738	https://www.genecards.org/cgi-bin/carddisp.pl?gene=LAMTOR4
NUP42	Nucleoporin 42	Protein Coding	29	GC07P023182	0.880828738	https://www.genecards.org/cgi-bin/carddisp.pl?gene=NUP42
TYW1B	TRNA-YW Synthesizing Protein 1 Homolog B	Protein Coding	29	GC07M072559	0.880828738	https://www.genecards.org/cgi-bin/carddisp.pl?gene=TYW1B
MACO1	Macoilin 1	Protein Coding	28	GC01P025430	0.880828738	https://www.genecards.org/cgi-bin/carddisp.pl?gene=MACO1
VPS35L	VPS35 Endosomal Protein Sorting Factor Like	Protein Coding	27	GC16P019555	0.880828738	https://www.genecards.org/cgi-bin/carddisp.pl?gene=VPS35L
WASHC4	WASH Complex Subunit 4	Protein Coding	27	GC12P105108	0.880828738	https://www.genecards.org/cgi-bin/carddisp.pl?gene=WASHC4
BLTP3A	Bridge-Like Lipid Transfer Protein Family Member 3A	Protein Coding	26	GC06P084361	0.880828738	https://www.genecards.org/cgi-bin/carddisp.pl?gene=BLTP3A
BORCS5	BLOC-1 Related Complex Subunit 5	Protein Coding	26	GC12P021313	0.880828738	https://www.genecards.org/cgi-bin/carddisp.pl?gene=BORCS5
BORCS6	BLOC-1 Related Complex Subunit 6	Protein Coding	26	GC17M010441	0.880828738	https://www.genecards.org/cgi-bin/carddisp.pl?gene=BORCS6
DOP1B	DOP1 Leucine Zipper Like Protein B	Protein Coding	26	GC21P036170	0.880828738	https://www.genecards.org/cgi-bin/carddisp.pl?gene=DOP1B
LNPK	Lunapark, ER Junction Formation Factor	Protein Coding	26	GC02M175924	0.880828738	https://www.genecards.org/cgi-bin/carddisp.pl?gene=LNPK
VPS26C	VPS26 Endosomal Protein Sorting Factor C	Protein Coding	26	GC21M037225	0.880828738	https://www.genecards.org/cgi-bin/carddisp.pl?gene=VPS26C
TMEM131L	Transmembrane 131 Like	Protein Coding	25	GC04P153467	0.880828738	https://www.genecards.org/cgi-bin/carddisp.pl?gene=TMEM131L
WASHC2C	WASH Complex Subunit 2C	Protein Coding	25	GC10P045761	0.880828738	https://www.genecards.org/cgi-bin/carddisp.pl?gene=WASHC2C
WASHC3	WASH Complex Subunit 3	Protein Coding	25	GC12M102013	0.880828738	https://www.genecards.org/cgi-bin/carddisp.pl?gene=WASHC3
MIGA1	Mitoguardin 1	Protein Coding	24	GC01P077844	0.880828738	https://www.genecards.org/cgi-bin/carddisp.pl?gene=MIGA1
NEAT1	Nuclear Paraspeckle Assembly Transcript 1	RNA Gene	24	GC11P069943	0.880828738	https://www.genecards.org/cgi-bin/carddisp.pl?gene=NEAT1
WASHC1	WASH Complex Subunit 1	Protein Coding	23	GC09M000016	0.880828738	https://www.genecards.org/cgi-bin/carddisp.pl?gene=WASHC1
MIR150	MicroRNA 150	RNA Gene	22	GC19M049500	0.880828738	https://www.genecards.org/cgi-bin/carddisp.pl?gene=MIR150
WASHC2A	WASH Complex Subunit 2A	Protein Coding	22	GC10P050213	0.880828738	https://www.genecards.org/cgi-bin/carddisp.pl?gene=WASHC2A
IGHV3-23	Immunoglobulin Heavy Variable 3-23	Protein Coding	20	GC14M106268	0.880828738	https://www.genecards.org/cgi-bin/carddisp.pl?gene=IGHV3-23
MIR137	MicroRNA 137	RNA Gene	20	GC01M098046	0.880828738	https://www.genecards.org/cgi-bin/carddisp.pl?gene=MIR137
IGH	Immunoglobulin Heavy Locus	Protein Coding	18	GC14M112706	0.880828738	https://www.genecards.org/cgi-bin/carddisp.pl?gene=IGH
AR	Androgen Receptor	Protein Coding	50	GC0XP067544	0.849134505	https://www.genecards.org/cgi-bin/carddisp.pl?gene=AR
PPP3CA	Protein Phosphatase 3 Catalytic Subunit Alpha	Protein Coding	50	GC04M101024	0.849134505	https://www.genecards.org/cgi-bin/carddisp.pl?gene=PPP3CA
ALDH2	Aldehyde Dehydrogenase 2 Family Member	Protein Coding	49	GC12P111766	0.849134505	https://www.genecards.org/cgi-bin/carddisp.pl?gene=ALDH2
CTSK	Cathepsin K	Protein Coding	49	GC01M152112	0.849134505	https://www.genecards.org/cgi-bin/carddisp.pl?gene=CTSK
HSPB1	Heat Shock Protein Family B (Small) Member 1	Protein Coding	49	GC07P076302	0.849134505	https://www.genecards.org/cgi-bin/carddisp.pl?gene=HSPB1
NFKB1	Nuclear Factor Kappa B Subunit 1	Protein Coding	49	GC04P102501	0.849134505	https://www.genecards.org/cgi-bin/carddisp.pl?gene=NFKB1
PRKACA	Protein Kinase CAMP-Activated Catalytic Subunit Alpha	Protein Coding	49	GC19M014497	0.849134505	https://www.genecards.org/cgi-bin/carddisp.pl?gene=PRKACA
MAPT	Microtubule Associated Protein Tau	Protein Coding	48	GC17P045894	0.849134505	https://www.genecards.org/cgi-bin/carddisp.pl?gene=MAPT
FANCA	FA Complementation Group A	Protein Coding	47	GC16M089727	0.849134505	https://www.genecards.org/cgi-bin/carddisp.pl?gene=FANCA
PGK1	Phosphoglycerate Kinase 1	Protein Coding	47	GC0XP077994	0.849134505	https://www.genecards.org/cgi-bin/carddisp.pl?gene=PGK1
CCL2	C-C Motif Chemokine Ligand 2	Protein Coding	46	GC17P034255	0.849134505	https://www.genecards.org/cgi-bin/carddisp.pl?gene=CCL2
GLUL	Glutamate-Ammonia Ligase	Protein Coding	46	GC01M182378	0.849134505	https://www.genecards.org/cgi-bin/carddisp.pl?gene=GLUL
GSK3A	Glycogen Synthase Kinase 3 Alpha	Protein Coding	46	GC19M065831	0.849134505	https://www.genecards.org/cgi-bin/carddisp.pl?gene=GSK3A
SIRT2	Sirtuin 2	Protein Coding	46	GC19M038878	0.849134505	https://www.genecards.org/cgi-bin/carddisp.pl?gene=SIRT2
ENO2	Enolase 2	Protein Coding	45	GC12P006913	0.849134505	https://www.genecards.org/cgi-bin/carddisp.pl?gene=ENO2
FZD5	Frizzled Class Receptor 5	Protein Coding	45	GC02M207762	0.849134505	https://www.genecards.org/cgi-bin/carddisp.pl?gene=FZD5
GFAP	Glial Fibrillary Acidic Protein	Protein Coding	45	GC17M044917	0.849134505	https://www.genecards.org/cgi-bin/carddisp.pl?gene=GFAP
GOT2	Glutamic-Oxaloacetic Transaminase 2	Protein Coding	45	GC16M058707	0.849134505	https://www.genecards.org/cgi-bin/carddisp.pl?gene=GOT2
KAT2A	Lysine Acetyltransferase 2A	Protein Coding	45	GC17M042113	0.849134505	https://www.genecards.org/cgi-bin/carddisp.pl?gene=KAT2A
PDHA1	Pyruvate Dehydrogenase E1 Subunit Alpha 1	Protein Coding	45	GC0XP019343	0.849134505	https://www.genecards.org/cgi-bin/carddisp.pl?gene=PDHA1
ISG15	ISG15 Ubiquitin Like Modifier	Protein Coding	44	GC01P001001	0.849134505	https://www.genecards.org/cgi-bin/carddisp.pl?gene=ISG15
SREBF1	Sterol Regulatory Element Binding Transcription Factor 1	Protein Coding	44	GC17M017810	0.849134505	https://www.genecards.org/cgi-bin/carddisp.pl?gene=SREBF1
TDP1	Tyrosyl-DNA Phosphodiesterase 1	Protein Coding	44	GC14P089954	0.849134505	https://www.genecards.org/cgi-bin/carddisp.pl?gene=TDP1
TUBA8	Tubulin Alpha 8	Protein Coding	44	GC22P018110	0.849134505	https://www.genecards.org/cgi-bin/carddisp.pl?gene=TUBA8
UBE2D3	Ubiquitin Conjugating Enzyme E2 D3	Protein Coding	44	GC04M102794	0.849134505	https://www.genecards.org/cgi-bin/carddisp.pl?gene=UBE2D3
CKB	Creatine Kinase B	Protein Coding	43	GC14M103519	0.849134505	https://www.genecards.org/cgi-bin/carddisp.pl?gene=CKB
PSMB10	Proteasome 20S Subunit Beta 10	Protein Coding	43	GC16M067937	0.849134505	https://www.genecards.org/cgi-bin/carddisp.pl?gene=PSMB10
STK3	Serine/Threonine Kinase 3	Protein Coding	43	GC08M098343	0.849134505	https://www.genecards.org/cgi-bin/carddisp.pl?gene=STK3
CNP	2',3'-Cyclic Nucleotide 3' Phosphodiesterase	Protein Coding	42	GC17P041966	0.849134505	https://www.genecards.org/cgi-bin/carddisp.pl?gene=CNP
CORO1A	Coronin 1A	Protein Coding	42	GC16P041041	0.849134505	https://www.genecards.org/cgi-bin/carddisp.pl?gene=CORO1A
E2F1	E2F Transcription Factor 1	Protein Coding	42	GC20M033675	0.849134505	https://www.genecards.org/cgi-bin/carddisp.pl?gene=E2F1
NPEPPS	Aminopeptidase Puromycin Sensitive	Protein Coding	42	GC17P047522	0.849134505	https://www.genecards.org/cgi-bin/carddisp.pl?gene=NPEPPS
POLR3A	RNA Polymerase III Subunit A	Protein Coding	42	GC10M078577	0.849134505	https://www.genecards.org/cgi-bin/carddisp.pl?gene=POLR3A
U2AF1	U2 Small Nuclear RNA Auxiliary Factor 1	Protein Coding	42	GC21M043092	0.849134505	https://www.genecards.org/cgi-bin/carddisp.pl?gene=U2AF1
ATP1B2	ATPase Na+/K+ Transporting Subunit Beta 2	Protein Coding	41	GC17P011175	0.849134505	https://www.genecards.org/cgi-bin/carddisp.pl?gene=ATP1B2
GPM6A	Glycoprotein M6A	Protein Coding	41	GC04M175632	0.849134505	https://www.genecards.org/cgi-bin/carddisp.pl?gene=GPM6A
UBE2G1	Ubiquitin Conjugating Enzyme E2 G1	Protein Coding	41	GC17M004569	0.849134505	https://www.genecards.org/cgi-bin/carddisp.pl?gene=UBE2G1
ACTL6A	Actin Like 6A	Protein Coding	40	GC03P179562	0.849134505	https://www.genecards.org/cgi-bin/carddisp.pl?gene=ACTL6A
CLN5	CLN5 Intracellular Trafficking Protein	Protein Coding	40	GC13P076990	0.849134505	https://www.genecards.org/cgi-bin/carddisp.pl?gene=CLN5
ZBTB17	Zinc Finger And BTB Domain Containing 17	Protein Coding	40	GC01M015943	0.849134505	https://www.genecards.org/cgi-bin/carddisp.pl?gene=ZBTB17
UBD	Ubiquitin D	Protein Coding	38	GC06M065827	0.849134505	https://www.genecards.org/cgi-bin/carddisp.pl?gene=UBD
UBE2Z	Ubiquitin Conjugating Enzyme E2 Z	Protein Coding	38	GC17P048908	0.849134505	https://www.genecards.org/cgi-bin/carddisp.pl?gene=UBE2Z
ZDHHC8	Zinc Finger DHHC-Type Palmitoyltransferase 8	Protein Coding	38	GC22P020129	0.849134505	https://www.genecards.org/cgi-bin/carddisp.pl?gene=ZDHHC8
SLC17A9	Solute Carrier Family 17 Member 9	Protein Coding	37	GC20P062952	0.849134505	https://www.genecards.org/cgi-bin/carddisp.pl?gene=SLC17A9
U2AF2	U2 Small Nuclear RNA Auxiliary Factor 2	Protein Coding	36	GC19P055654	0.849134505	https://www.genecards.org/cgi-bin/carddisp.pl?gene=U2AF2
WBP11	WW Domain Binding Protein 11	Protein Coding	36	GC12M014784	0.849134505	https://www.genecards.org/cgi-bin/carddisp.pl?gene=WBP11
LRRC17	Leucine Rich Repeat Containing 17	Protein Coding	33	GC07P102992	0.849134505	https://www.genecards.org/cgi-bin/carddisp.pl?gene=LRRC17
NAXE	NAD(P)HX Epimerase	Protein Coding	33	GC01P156591	0.849134505	https://www.genecards.org/cgi-bin/carddisp.pl?gene=NAXE
WDR75	WD Repeat Domain 75	Protein Coding	33	GC02P189441	0.849134505	https://www.genecards.org/cgi-bin/carddisp.pl?gene=WDR75
DRAM1	DNA Damage Regulated Autophagy Modulator 1	Protein Coding	30	GC12P101877	0.849134505	https://www.genecards.org/cgi-bin/carddisp.pl?gene=DRAM1
EMC6	ER Membrane Protein Complex Subunit 6	Protein Coding	30	GC17P003668	0.849134505	https://www.genecards.org/cgi-bin/carddisp.pl?gene=EMC6
KRT6A	Keratin 6A	Protein Coding	42	GC12M052488	0.836693645	https://www.genecards.org/cgi-bin/carddisp.pl?gene=KRT6A
MAPK8	Mitogen-Activated Protein Kinase 8	Protein Coding	47	GC10P048306	0.822651505	https://www.genecards.org/cgi-bin/carddisp.pl?gene=MAPK8
MAPK11	Mitogen-Activated Protein Kinase 11	Protein Coding	45	GC22M050263	0.822651505	https://www.genecards.org/cgi-bin/carddisp.pl?gene=MAPK11
MAP2K5	Mitogen-Activated Protein Kinase Kinase 5	Protein Coding	44	GC15P117541	0.822651505	https://www.genecards.org/cgi-bin/carddisp.pl?gene=MAP2K5
MAP2K7	Mitogen-Activated Protein Kinase Kinase 7	Protein Coding	44	GC19P007903	0.822651505	https://www.genecards.org/cgi-bin/carddisp.pl?gene=MAP2K7
NAA10	N-Alpha-Acetyltransferase 10, NatA Catalytic Subunit	Protein Coding	41	GC0XM153929	0.822651505	https://www.genecards.org/cgi-bin/carddisp.pl?gene=NAA10
PPM1K	Protein Phosphatase, Mg2+/Mn2+ Dependent 1K	Protein Coding	41	GC04M088258	0.822651505	https://www.genecards.org/cgi-bin/carddisp.pl?gene=PPM1K
DOCK3	Dedicator Of Cytokinesis 3	Protein Coding	40	GC03P050675	0.822651505	https://www.genecards.org/cgi-bin/carddisp.pl?gene=DOCK3
WSCD1	WSC Domain Containing 1	Protein Coding	34	GC17P006057	0.822651505	https://www.genecards.org/cgi-bin/carddisp.pl?gene=WSCD1
NAA16	N-Alpha-Acetyltransferase 16, NatA Auxiliary Subunit	Protein Coding	32	GC13P041311	0.822651505	https://www.genecards.org/cgi-bin/carddisp.pl?gene=NAA16
MDM2	MDM2 Proto-Oncogene	Protein Coding	51	GC12P068808	0.807829857	https://www.genecards.org/cgi-bin/carddisp.pl?gene=MDM2
LEPR	Leptin Receptor	Protein Coding	48	GC01P065421	0.807829857	https://www.genecards.org/cgi-bin/carddisp.pl?gene=LEPR
PSMB7	Proteasome 20S Subunit Beta 7	Protein Coding	44	GC09M124353	0.807829857	https://www.genecards.org/cgi-bin/carddisp.pl?gene=PSMB7
UBE2A	Ubiquitin Conjugating Enzyme E2 A	Protein Coding	43	GC0XP119618	0.807829857	https://www.genecards.org/cgi-bin/carddisp.pl?gene=UBE2A
CYB5R1	Cytochrome B5 Reductase 1	Protein Coding	40	GC01M202964	0.807829857	https://www.genecards.org/cgi-bin/carddisp.pl?gene=CYB5R1
UBE2J2	Ubiquitin Conjugating Enzyme E2 J2	Protein Coding	39	GC01M005950	0.807829857	https://www.genecards.org/cgi-bin/carddisp.pl?gene=UBE2J2
PSMD8	Proteasome 26S Subunit, Non-ATPase 8	Protein Coding	38	GC19P038374	0.807829857	https://www.genecards.org/cgi-bin/carddisp.pl?gene=PSMD8
RNF34	Ring Finger Protein 34	Protein Coding	38	GC12P121400	0.807829857	https://www.genecards.org/cgi-bin/carddisp.pl?gene=RNF34
TRIM31	Tripartite Motif Containing 31	Protein Coding	37	GC06M065862	0.807829857	https://www.genecards.org/cgi-bin/carddisp.pl?gene=TRIM31
SNPH	Syntaphilin	Protein Coding	34	GC20P001266	0.807829857	https://www.genecards.org/cgi-bin/carddisp.pl?gene=SNPH
CLUH	Clustered Mitochondria Homolog	Protein Coding	32	GC17M002689	0.807829857	https://www.genecards.org/cgi-bin/carddisp.pl?gene=CLUH
MIR423	MicroRNA 423	RNA Gene	19	GC17P030117	0.807829857	https://www.genecards.org/cgi-bin/carddisp.pl?gene=MIR423
NME2	NME/NM23 Nucleoside Diphosphate Kinase 2	Protein Coding	45	GC17P051165	0.79584074	https://www.genecards.org/cgi-bin/carddisp.pl?gene=NME2
EIF2S1	Eukaryotic Translation Initiation Factor 2 Subunit Alpha	Protein Coding	42	GC14P067359	0.79584074	https://www.genecards.org/cgi-bin/carddisp.pl?gene=EIF2S1
NEFM	Neurofilament Medium Chain	Protein Coding	41	GC08P024913	0.79584074	https://www.genecards.org/cgi-bin/carddisp.pl?gene=NEFM
NUP93	Nucleoporin 93	Protein Coding	40	GC16P057060	0.79584074	https://www.genecards.org/cgi-bin/carddisp.pl?gene=NUP93
ACIN1	Apoptotic Chromatin Condensation Inducer 1	Protein Coding	39	GC14M023058	0.79584074	https://www.genecards.org/cgi-bin/carddisp.pl?gene=ACIN1
CRNKL1	Crooked Neck Pre-MRNA Splicing Factor 1	Protein Coding	37	GC20M020034	0.79584074	https://www.genecards.org/cgi-bin/carddisp.pl?gene=CRNKL1
TXLNA	Taxilin Alpha	Protein Coding	36	GC01P032179	0.79584074	https://www.genecards.org/cgi-bin/carddisp.pl?gene=TXLNA
TEAD4	TEA Domain Transcription Factor 4	Protein Coding	40	GC12P002959	0.772300422	https://www.genecards.org/cgi-bin/carddisp.pl?gene=TEAD4
MBD5	Methyl-CpG Binding Domain Protein 5	Protein Coding	37	GC02P148021	0.772300422	https://www.genecards.org/cgi-bin/carddisp.pl?gene=MBD5
SLC35B3	Solute Carrier Family 35 Member B3	Protein Coding	35	GC06M008413	0.772300422	https://www.genecards.org/cgi-bin/carddisp.pl?gene=SLC35B3
HSP90AA1	Heat Shock Protein 90 Alpha Family Class A Member 1	Protein Coding	46	GC14M102080	0.757606506	https://www.genecards.org/cgi-bin/carddisp.pl?gene=HSP90AA1
TCP1	T-Complex 1	Protein Coding	42	GC06M159778	0.757606506	https://www.genecards.org/cgi-bin/carddisp.pl?gene=TCP1
PIK3CA	Phosphatidylinositol-4,5-Bisphosphate 3-Kinase Catalytic Subunit Alpha	Protein Coding	50	GC03P179148	0.745580971	https://www.genecards.org/cgi-bin/carddisp.pl?gene=PIK3CA
MYLK	Myosin Light Chain Kinase	Protein Coding	49	GC03M123610	0.745580971	https://www.genecards.org/cgi-bin/carddisp.pl?gene=MYLK
KCNK3	Potassium Two Pore Domain Channel Subfamily K Member 3	Protein Coding	48	GC02P026692	0.745580971	https://www.genecards.org/cgi-bin/carddisp.pl?gene=KCNK3
KCNQ1	Potassium Voltage-Gated Channel Subfamily Q Member 1	Protein Coding	48	GC11P002444	0.745580971	https://www.genecards.org/cgi-bin/carddisp.pl?gene=KCNQ1
PRKG1	Protein Kinase CGMP-Dependent 1	Protein Coding	48	GC10P050991	0.745580971	https://www.genecards.org/cgi-bin/carddisp.pl?gene=PRKG1
SLC1A3	Solute Carrier Family 1 Member 3	Protein Coding	48	GC05P036646	0.745580971	https://www.genecards.org/cgi-bin/carddisp.pl?gene=SLC1A3
ADRB2	Adrenoceptor Beta 2	Protein Coding	47	GC05P148825	0.745580971	https://www.genecards.org/cgi-bin/carddisp.pl?gene=ADRB2
GABRA5	Gamma-Aminobutyric Acid Type A Receptor Subunit Alpha5	Protein Coding	46	GC15P026866	0.745580971	https://www.genecards.org/cgi-bin/carddisp.pl?gene=GABRA5
SCN1A	Sodium Voltage-Gated Channel Alpha Subunit 1	Protein Coding	46	GC02M165989	0.745580971	https://www.genecards.org/cgi-bin/carddisp.pl?gene=SCN1A
C5	Complement C5	Protein Coding	45	GC09M120933	0.745580971	https://www.genecards.org/cgi-bin/carddisp.pl?gene=C5
GDF5	Growth Differentiation Factor 5	Protein Coding	45	GC20M035433	0.745580971	https://www.genecards.org/cgi-bin/carddisp.pl?gene=GDF5
MSTN	Myostatin	Protein Coding	45	GC02M190055	0.745580971	https://www.genecards.org/cgi-bin/carddisp.pl?gene=MSTN
MYH11	Myosin Heavy Chain 11	Protein Coding	45	GC16M015705	0.745580971	https://www.genecards.org/cgi-bin/carddisp.pl?gene=MYH11
PDK1	Pyruvate Dehydrogenase Kinase 1	Protein Coding	45	GC02P172555	0.745580971	https://www.genecards.org/cgi-bin/carddisp.pl?gene=PDK1
STAT2	Signal Transducer And Activator Of Transcription 2	Protein Coding	45	GC12M056341	0.745580971	https://www.genecards.org/cgi-bin/carddisp.pl?gene=STAT2
ANXA5	Annexin A5	Protein Coding	44	GC04M121667	0.745580971	https://www.genecards.org/cgi-bin/carddisp.pl?gene=ANXA5
FANCL	FA Complementation Group L	Protein Coding	44	GC02M058127	0.745580971	https://www.genecards.org/cgi-bin/carddisp.pl?gene=FANCL
MAP3K12	Mitogen-Activated Protein Kinase Kinase Kinase 12	Protein Coding	44	GC12M053479	0.745580971	https://www.genecards.org/cgi-bin/carddisp.pl?gene=MAP3K12
PFKP	Phosphofructokinase, Platelet	Protein Coding	44	GC10P003066	0.745580971	https://www.genecards.org/cgi-bin/carddisp.pl?gene=PFKP
PLOD2	Procollagen-Lysine,2-Oxoglutarate 5-Dioxygenase 2	Protein Coding	44	GC03M146069	0.745580971	https://www.genecards.org/cgi-bin/carddisp.pl?gene=PLOD2
PNPO	Pyridoxamine 5'-Phosphate Oxidase	Protein Coding	44	GC17P047941	0.745580971	https://www.genecards.org/cgi-bin/carddisp.pl?gene=PNPO
PRKD2	Protein Kinase D2	Protein Coding	44	GC19M046674	0.745580971	https://www.genecards.org/cgi-bin/carddisp.pl?gene=PRKD2
SLC1A4	Solute Carrier Family 1 Member 4	Protein Coding	44	GC02P064988	0.745580971	https://www.genecards.org/cgi-bin/carddisp.pl?gene=SLC1A4
NDUFB9	NADH:Ubiquinone Oxidoreductase Subunit B9	Protein Coding	43	GC08P124539	0.745580971	https://www.genecards.org/cgi-bin/carddisp.pl?gene=NDUFB9
NTHL1	Nth Like DNA Glycosylase 1	Protein Coding	43	GC16M007105	0.745580971	https://www.genecards.org/cgi-bin/carddisp.pl?gene=NTHL1
PDK4	Pyruvate Dehydrogenase Kinase 4	Protein Coding	43	GC07M095583	0.745580971	https://www.genecards.org/cgi-bin/carddisp.pl?gene=PDK4
SLC22A3	Solute Carrier Family 22 Member 3	Protein Coding	43	GC06P160348	0.745580971	https://www.genecards.org/cgi-bin/carddisp.pl?gene=SLC22A3
SMURF1	SMAD Specific E3 Ubiquitin Protein Ligase 1	Protein Coding	43	GC07M099027	0.745580971	https://www.genecards.org/cgi-bin/carddisp.pl?gene=SMURF1
CHST3	Carbohydrate Sulfotransferase 3	Protein Coding	42	GC10P071964	0.745580971	https://www.genecards.org/cgi-bin/carddisp.pl?gene=CHST3
FABP1	Fatty Acid Binding Protein 1	Protein Coding	42	GC02M088122	0.745580971	https://www.genecards.org/cgi-bin/carddisp.pl?gene=FABP1
FCGR3B	Fc Gamma Receptor IIIb	Protein Coding	42	GC01M161623	0.745580971	https://www.genecards.org/cgi-bin/carddisp.pl?gene=FCGR3B
FGF14	Fibroblast Growth Factor 14	Protein Coding	42	GC13M101710	0.745580971	https://www.genecards.org/cgi-bin/carddisp.pl?gene=FGF14
NR2C2	Nuclear Receptor Subfamily 2 Group C Member 2	Protein Coding	42	GC03P014947	0.745580971	https://www.genecards.org/cgi-bin/carddisp.pl?gene=NR2C2
SFRP4	Secreted Frizzled Related Protein 4	Protein Coding	42	GC07M037912	0.745580971	https://www.genecards.org/cgi-bin/carddisp.pl?gene=SFRP4
SLC25A19	Solute Carrier Family 25 Member 19	Protein Coding	42	GC17M075273	0.745580971	https://www.genecards.org/cgi-bin/carddisp.pl?gene=SLC25A19
SLC37A4	Solute Carrier Family 37 Member 4	Protein Coding	42	GC11M119024	0.745580971	https://www.genecards.org/cgi-bin/carddisp.pl?gene=SLC37A4
TNIK	TRAF2 And NCK Interacting Kinase	Protein Coding	42	GC03M171061	0.745580971	https://www.genecards.org/cgi-bin/carddisp.pl?gene=TNIK
HAPLN1	Hyaluronan And Proteoglycan Link Protein 1	Protein Coding	41	GC05M083637	0.745580971	https://www.genecards.org/cgi-bin/carddisp.pl?gene=HAPLN1
ITPKC	Inositol-Trisphosphate 3-Kinase C	Protein Coding	41	GC19P066710	0.745580971	https://www.genecards.org/cgi-bin/carddisp.pl?gene=ITPKC
PEX3	Peroxisomal Biogenesis Factor 3	Protein Coding	41	GC06P143450	0.745580971	https://www.genecards.org/cgi-bin/carddisp.pl?gene=PEX3
ACKR3	Atypical Chemokine Receptor 3	Protein Coding	40	GC02P236537	0.745580971	https://www.genecards.org/cgi-bin/carddisp.pl?gene=ACKR3
ADAMTS7	ADAM Metallopeptidase With Thrombospondin Type 1 Motif 7	Protein Coding	40	GC15M078759	0.745580971	https://www.genecards.org/cgi-bin/carddisp.pl?gene=ADAMTS7
ALPK1	Alpha Kinase 1	Protein Coding	40	GC04P112285	0.745580971	https://www.genecards.org/cgi-bin/carddisp.pl?gene=ALPK1
CLDN7	Claudin 7	Protein Coding	40	GC17M007259	0.745580971	https://www.genecards.org/cgi-bin/carddisp.pl?gene=CLDN7
CPA3	Carboxypeptidase A3	Protein Coding	40	GC03P148865	0.745580971	https://www.genecards.org/cgi-bin/carddisp.pl?gene=CPA3
FANCF	FA Complementation Group F	Protein Coding	40	GC11M022600	0.745580971	https://www.genecards.org/cgi-bin/carddisp.pl?gene=FANCF
FGF7	Fibroblast Growth Factor 7	Protein Coding	40	GC15P049423	0.745580971	https://www.genecards.org/cgi-bin/carddisp.pl?gene=FGF7
MAP1A	Microtubule Associated Protein 1A	Protein Coding	40	GC15P043550	0.745580971	https://www.genecards.org/cgi-bin/carddisp.pl?gene=MAP1A
REEP2	Receptor Accessory Protein 2	Protein Coding	40	GC05P138439	0.745580971	https://www.genecards.org/cgi-bin/carddisp.pl?gene=REEP2
TREM1	Triggering Receptor Expressed On Myeloid Cells 1	Protein Coding	40	GC06M041267	0.745580971	https://www.genecards.org/cgi-bin/carddisp.pl?gene=TREM1
BOC	BOC Cell Adhesion Associated, Oncogene Regulated	Protein Coding	39	GC03P113211	0.745580971	https://www.genecards.org/cgi-bin/carddisp.pl?gene=BOC
CD93	CD93 Molecule	Protein Coding	39	GC20M023079	0.745580971	https://www.genecards.org/cgi-bin/carddisp.pl?gene=CD93
CHAF1B	Chromatin Assembly Factor 1 Subunit B	Protein Coding	39	GC21P036385	0.745580971	https://www.genecards.org/cgi-bin/carddisp.pl?gene=CHAF1B
COX8A	Cytochrome C Oxidase Subunit 8A	Protein Coding	39	GC11P064049	0.745580971	https://www.genecards.org/cgi-bin/carddisp.pl?gene=COX8A
FGFBP1	Fibroblast Growth Factor Binding Protein 1	Protein Coding	39	GC04M015937	0.745580971	https://www.genecards.org/cgi-bin/carddisp.pl?gene=FGFBP1
HPR	Haptoglobin-Related Protein	Protein Coding	39	GC16P072097	0.745580971	https://www.genecards.org/cgi-bin/carddisp.pl?gene=HPR
SLC35C1	Solute Carrier Family 35 Member C1	Protein Coding	39	GC11P046498	0.745580971	https://www.genecards.org/cgi-bin/carddisp.pl?gene=SLC35C1
SUPT3H	SPT3 Homolog, SAGA And STAGA Complex Component	Protein Coding	39	GC06M066240	0.745580971	https://www.genecards.org/cgi-bin/carddisp.pl?gene=SUPT3H
ASB2	Ankyrin Repeat And SOCS Box Containing 2	Protein Coding	38	GC14M093934	0.745580971	https://www.genecards.org/cgi-bin/carddisp.pl?gene=ASB2
CSPG5	Chondroitin Sulfate Proteoglycan 5	Protein Coding	38	GC03M047562	0.745580971	https://www.genecards.org/cgi-bin/carddisp.pl?gene=CSPG5
FXR2	FMR1 Autosomal Homolog 2	Protein Coding	38	GC17M007781	0.745580971	https://www.genecards.org/cgi-bin/carddisp.pl?gene=FXR2
LMCD1	LIM And Cysteine Rich Domains 1	Protein Coding	38	GC03P008603	0.745580971	https://www.genecards.org/cgi-bin/carddisp.pl?gene=LMCD1
LSM4	LSM4 Homolog, U6 Small Nuclear RNA And MRNA Degradation Associated	Protein Coding	38	GC19M018306	0.745580971	https://www.genecards.org/cgi-bin/carddisp.pl?gene=LSM4
MTSS1	MTSS I-BAR Domain Containing 1	Protein Coding	38	GC08M124550	0.745580971	https://www.genecards.org/cgi-bin/carddisp.pl?gene=MTSS1
MYOM1	Myomesin 1	Protein Coding	38	GC18M003066	0.745580971	https://www.genecards.org/cgi-bin/carddisp.pl?gene=MYOM1
OBSCN	Obscurin, Cytoskeletal Calmodulin And Titin-Interacting RhoGEF	Protein Coding	38	GC01P228208	0.745580971	https://www.genecards.org/cgi-bin/carddisp.pl?gene=OBSCN
P2RX5	Purinergic Receptor P2X 5	Protein Coding	38	GC17M003672	0.745580971	https://www.genecards.org/cgi-bin/carddisp.pl?gene=P2RX5
PGK2	Phosphoglycerate Kinase 2	Protein Coding	38	GC06M049785	0.745580971	https://www.genecards.org/cgi-bin/carddisp.pl?gene=PGK2
RFWD3	Ring Finger And WD Repeat Domain 3	Protein Coding	38	GC16M074621	0.745580971	https://www.genecards.org/cgi-bin/carddisp.pl?gene=RFWD3
SLCO1A2	Solute Carrier Organic Anion Transporter Family Member 1A2	Protein Coding	38	GC12M021264	0.745580971	https://www.genecards.org/cgi-bin/carddisp.pl?gene=SLCO1A2
AKR1E2	Aldo-Keto Reductase Family 1 Member E2	Protein Coding	37	GC10P004786	0.745580971	https://www.genecards.org/cgi-bin/carddisp.pl?gene=AKR1E2
CALCB	Calcitonin Related Polypeptide Beta	Protein Coding	37	GC11P014904	0.745580971	https://www.genecards.org/cgi-bin/carddisp.pl?gene=CALCB
CAPS	Calcyphosine	Protein Coding	37	GC19P005920	0.745580971	https://www.genecards.org/cgi-bin/carddisp.pl?gene=CAPS
DKKL1	Dickkopf Like Acrosomal Protein 1	Protein Coding	37	GC19P049360	0.745580971	https://www.genecards.org/cgi-bin/carddisp.pl?gene=DKKL1
GMIP	GEM Interacting Protein	Protein Coding	37	GC19M019629	0.745580971	https://www.genecards.org/cgi-bin/carddisp.pl?gene=GMIP
MEX3C	Mex-3 RNA Binding Family Member C	Protein Coding	37	GC18M051174	0.745580971	https://www.genecards.org/cgi-bin/carddisp.pl?gene=MEX3C
RIMS3	Regulating Synaptic Membrane Exocytosis 3	Protein Coding	37	GC01M040621	0.745580971	https://www.genecards.org/cgi-bin/carddisp.pl?gene=RIMS3
SNRPD1	Small Nuclear Ribonucleoprotein D1 Polypeptide	Protein Coding	37	GC18P021612	0.745580971	https://www.genecards.org/cgi-bin/carddisp.pl?gene=SNRPD1
SNRPF	Small Nuclear Ribonucleoprotein Polypeptide F	Protein Coding	37	GC12P095858	0.745580971	https://www.genecards.org/cgi-bin/carddisp.pl?gene=SNRPF
CD163L1	CD163 Molecule Like 1	Protein Coding	36	GC12M007727	0.745580971	https://www.genecards.org/cgi-bin/carddisp.pl?gene=CD163L1
CLVS1	Clavesin 1	Protein Coding	36	GC08P060966	0.745580971	https://www.genecards.org/cgi-bin/carddisp.pl?gene=CLVS1
DNAAF2	Dynein Axonemal Assembly Factor 2	Protein Coding	36	GC14M049625	0.745580971	https://www.genecards.org/cgi-bin/carddisp.pl?gene=DNAAF2
HCAR1	Hydroxycarboxylic Acid Receptor 1	Protein Coding	36	GC12M122726	0.745580971	https://www.genecards.org/cgi-bin/carddisp.pl?gene=HCAR1
IPPK	Inositol-Pentakisphosphate 2-Kinase	Protein Coding	36	GC09M092613	0.745580971	https://www.genecards.org/cgi-bin/carddisp.pl?gene=IPPK
MRPS10	Mitochondrial Ribosomal Protein S10	Protein Coding	36	GC06M042206	0.745580971	https://www.genecards.org/cgi-bin/carddisp.pl?gene=MRPS10
SERPINB10	Serpin Family B Member 10	Protein Coding	36	GC18P063897	0.745580971	https://www.genecards.org/cgi-bin/carddisp.pl?gene=SERPINB10
SNRPB2	Small Nuclear Ribonucleoprotein Polypeptide B2	Protein Coding	36	GC20P016730	0.745580971	https://www.genecards.org/cgi-bin/carddisp.pl?gene=SNRPB2
HSF2BP	Heat Shock Transcription Factor 2 Binding Protein	Protein Coding	35	GC21M043453	0.745580971	https://www.genecards.org/cgi-bin/carddisp.pl?gene=HSF2BP
YIPF1	Yip1 Domain Family Member 1	Protein Coding	35	GC01M053851	0.745580971	https://www.genecards.org/cgi-bin/carddisp.pl?gene=YIPF1
ZNF189	Zinc Finger Protein 189	Protein Coding	35	GC09P101398	0.745580971	https://www.genecards.org/cgi-bin/carddisp.pl?gene=ZNF189
PHYHIP	Phytanoyl-CoA 2-Hydroxylase Interacting Protein	Protein Coding	34	GC08M022219	0.745580971	https://www.genecards.org/cgi-bin/carddisp.pl?gene=PHYHIP
ALKBH5	AlkB Homolog 5, RNA Demethylase	Protein Coding	33	GC17P018183	0.745580971	https://www.genecards.org/cgi-bin/carddisp.pl?gene=ALKBH5
DPF3	Double PHD Fingers 3	Protein Coding	33	GC14M072610	0.745580971	https://www.genecards.org/cgi-bin/carddisp.pl?gene=DPF3
HILPDA	Hypoxia Inducible Lipid Droplet Associated	Protein Coding	33	GC07P131916	0.745580971	https://www.genecards.org/cgi-bin/carddisp.pl?gene=HILPDA
KRT73	Keratin 73	Protein Coding	33	GC12M052607	0.745580971	https://www.genecards.org/cgi-bin/carddisp.pl?gene=KRT73
SNTG1	Syntrophin Gamma 1	Protein Coding	33	GC08P049909	0.745580971	https://www.genecards.org/cgi-bin/carddisp.pl?gene=SNTG1
TMEM39A	Transmembrane Protein 39A	Protein Coding	33	GC03M119428	0.745580971	https://www.genecards.org/cgi-bin/carddisp.pl?gene=TMEM39A
ZCCHC17	Zinc Finger CCHC-Type Containing 17	Protein Coding	33	GC01P031298	0.745580971	https://www.genecards.org/cgi-bin/carddisp.pl?gene=ZCCHC17
ZNF593	Zinc Finger Protein 593	Protein Coding	33	GC01P026171	0.745580971	https://www.genecards.org/cgi-bin/carddisp.pl?gene=ZNF593
ACTRT1	Actin Related Protein T1	Protein Coding	32	GC0XM128050	0.745580971	https://www.genecards.org/cgi-bin/carddisp.pl?gene=ACTRT1
FAM13B	Family With Sequence Similarity 13 Member B	Protein Coding	32	GC05M137937	0.745580971	https://www.genecards.org/cgi-bin/carddisp.pl?gene=FAM13B
LARP1B	La Ribonucleoprotein 1B	Protein Coding	32	GC04P128061	0.745580971	https://www.genecards.org/cgi-bin/carddisp.pl?gene=LARP1B
LENG9	Leukocyte Receptor Cluster Member 9	Protein Coding	32	GC19M054461	0.745580971	https://www.genecards.org/cgi-bin/carddisp.pl?gene=LENG9
KRCC1	Lysine Rich Coiled-Coil 1	Protein Coding	30	GC02M088027	0.745580971	https://www.genecards.org/cgi-bin/carddisp.pl?gene=KRCC1
RBM18	RNA Binding Motif Protein 18	Protein Coding	30	GC09M122237	0.745580971	https://www.genecards.org/cgi-bin/carddisp.pl?gene=RBM18
TMEM39B	Transmembrane Protein 39B	Protein Coding	30	GC01P032073	0.745580971	https://www.genecards.org/cgi-bin/carddisp.pl?gene=TMEM39B
C1orf210	Chromosome 1 Open Reading Frame 210	Protein Coding	29	GC01M043281	0.745580971	https://www.genecards.org/cgi-bin/carddisp.pl?gene=C1orf210
DZANK1	Double Zinc Ribbon And Ankyrin Repeat Domains 1	Protein Coding	29	GC20M018383	0.745580971	https://www.genecards.org/cgi-bin/carddisp.pl?gene=DZANK1
KIAA1549L	KIAA1549 Like	Protein Coding	29	GC11P033377	0.745580971	https://www.genecards.org/cgi-bin/carddisp.pl?gene=KIAA1549L
REP15	RAB15 Effector Protein	Protein Coding	29	GC12P027696	0.745580971	https://www.genecards.org/cgi-bin/carddisp.pl?gene=REP15
TMEM203	Transmembrane Protein 203	Protein Coding	29	GC09M137204	0.745580971	https://www.genecards.org/cgi-bin/carddisp.pl?gene=TMEM203
EVA1B	Eva-1 Homolog B	Protein Coding	28	GC01M036322	0.745580971	https://www.genecards.org/cgi-bin/carddisp.pl?gene=EVA1B
ZNF681	Zinc Finger Protein 681	Protein Coding	28	GC19M033716	0.745580971	https://www.genecards.org/cgi-bin/carddisp.pl?gene=ZNF681
TEX38	Testis Expressed 38	Protein Coding	26	GC01P046668	0.745580971	https://www.genecards.org/cgi-bin/carddisp.pl?gene=TEX38
IHO1	Interactor Of HORMAD1 1	Protein Coding	25	GC03P049635	0.745580971	https://www.genecards.org/cgi-bin/carddisp.pl?gene=IHO1
RBIS	Ribosomal Biogenesis Factor	Protein Coding	25	GC08M085215	0.745580971	https://www.genecards.org/cgi-bin/carddisp.pl?gene=RBIS
BMP2KL	BMP2 Inducible Kinase Like (Pseudogene)	Pseudogene	9	GC0XP074185	0.745580971	https://www.genecards.org/cgi-bin/carddisp.pl?gene=BMP2KL
TUBB	Tubulin Beta Class I	Protein Coding	48	GC06P083675	0.739390373	https://www.genecards.org/cgi-bin/carddisp.pl?gene=TUBB
HSP90AB1	Heat Shock Protein 90 Alpha Family Class B Member 1	Protein Coding	46	GC06P044246	0.719819486	https://www.genecards.org/cgi-bin/carddisp.pl?gene=HSP90AB1
BAG3	BAG Cochaperone 3	Protein Coding	42	GC10P119651	0.719819486	https://www.genecards.org/cgi-bin/carddisp.pl?gene=BAG3
OMA1	OMA1 Zinc Metallopeptidase	Protein Coding	36	GC01M058415	0.719819486	https://www.genecards.org/cgi-bin/carddisp.pl?gene=OMA1
CLINT1	Clathrin Interactor 1	Protein Coding	38	GC05M157785	0.713886738	https://www.genecards.org/cgi-bin/carddisp.pl?gene=CLINT1
SRSF4	Serine And Arginine Rich Splicing Factor 4	Protein Coding	37	GC01M029147	0.713886738	https://www.genecards.org/cgi-bin/carddisp.pl?gene=SRSF4
NDUFA4L2	NDUFA4 Mitochondrial Complex Associated Like 2	Protein Coding	35	GC12M057234	0.713886738	https://www.genecards.org/cgi-bin/carddisp.pl?gene=NDUFA4L2
RAC2	Rac Family Small GTPase 2	Protein Coding	49	GC22M057489	0.708111525	https://www.genecards.org/cgi-bin/carddisp.pl?gene=RAC2
SMAD4	SMAD Family Member 4	Protein Coding	48	GC18P051028	0.708111525	https://www.genecards.org/cgi-bin/carddisp.pl?gene=SMAD4
BAP1	BRCA1 Associated Protein 1	Protein Coding	46	GC03M052401	0.708111525	https://www.genecards.org/cgi-bin/carddisp.pl?gene=BAP1
NRG1	Neuregulin 1	Protein Coding	45	GC08P031639	0.708111525	https://www.genecards.org/cgi-bin/carddisp.pl?gene=NRG1
ITGAX	Integrin Subunit Alpha X	Protein Coding	44	GC16P041137	0.708111525	https://www.genecards.org/cgi-bin/carddisp.pl?gene=ITGAX
SAE1	SUMO1 Activating Enzyme Subunit 1	Protein Coding	44	GC19P066970	0.708111525	https://www.genecards.org/cgi-bin/carddisp.pl?gene=SAE1
ALAS2	5'-Aminolevulinate Synthase 2	Protein Coding	43	GC0XM055009	0.708111525	https://www.genecards.org/cgi-bin/carddisp.pl?gene=ALAS2
HNMT	Histamine N-Methyltransferase	Protein Coding	43	GC02P137964	0.708111525	https://www.genecards.org/cgi-bin/carddisp.pl?gene=HNMT
KCNN3	Potassium Calcium-Activated Channel Subfamily N Member 3	Protein Coding	43	GC01M154697	0.708111525	https://www.genecards.org/cgi-bin/carddisp.pl?gene=KCNN3
MYBPC1	Myosin Binding Protein C1	Protein Coding	42	GC12P101568	0.708111525	https://www.genecards.org/cgi-bin/carddisp.pl?gene=MYBPC1
UGCG	UDP-Glucose Ceramide Glucosyltransferase	Protein Coding	42	GC09P111896	0.708111525	https://www.genecards.org/cgi-bin/carddisp.pl?gene=UGCG
HES1	Hes Family BHLH Transcription Factor 1	Protein Coding	41	GC03P194136	0.708111525	https://www.genecards.org/cgi-bin/carddisp.pl?gene=HES1
HHAT	Hedgehog Acyltransferase	Protein Coding	41	GC01P210328	0.708111525	https://www.genecards.org/cgi-bin/carddisp.pl?gene=HHAT
VPS11	VPS11 Core Subunit Of CORVET And HOPS Complexes	Protein Coding	41	GC11P119067	0.708111525	https://www.genecards.org/cgi-bin/carddisp.pl?gene=VPS11
GLS2	Glutaminase 2	Protein Coding	40	GC12M056470	0.708111525	https://www.genecards.org/cgi-bin/carddisp.pl?gene=GLS2
PEMT	Phosphatidylethanolamine N-Methyltransferase	Protein Coding	39	GC17M017562	0.708111525	https://www.genecards.org/cgi-bin/carddisp.pl?gene=PEMT
RNASE2	Ribonuclease A Family Member 2	Protein Coding	39	GC14P032471	0.708111525	https://www.genecards.org/cgi-bin/carddisp.pl?gene=RNASE2
HPS4	HPS4 Biogenesis Of Lysosomal Organelles Complex 3 Subunit 2	Protein Coding	38	GC22M026443	0.708111525	https://www.genecards.org/cgi-bin/carddisp.pl?gene=HPS4
NMUR1	Neuromedin U Receptor 1	Protein Coding	38	GC02M231930	0.708111525	https://www.genecards.org/cgi-bin/carddisp.pl?gene=NMUR1
SNIP1	Smad Nuclear Interacting Protein 1	Protein Coding	38	GC01M037534	0.708111525	https://www.genecards.org/cgi-bin/carddisp.pl?gene=SNIP1
CDKL2	Cyclin Dependent Kinase Like 2	Protein Coding	37	GC04M075576	0.708111525	https://www.genecards.org/cgi-bin/carddisp.pl?gene=CDKL2
FAM20B	FAM20B Glycosaminoglycan Xylosylkinase	Protein Coding	37	GC01P179025	0.708111525	https://www.genecards.org/cgi-bin/carddisp.pl?gene=FAM20B
ABLIM3	Actin Binding LIM Protein Family Member 3	Protein Coding	36	GC05P149141	0.708111525	https://www.genecards.org/cgi-bin/carddisp.pl?gene=ABLIM3
GPR26	G Protein-Coupled Receptor 26	Protein Coding	36	GC10P123666	0.708111525	https://www.genecards.org/cgi-bin/carddisp.pl?gene=GPR26
NKAP	NFKB Activating Protein	Protein Coding	36	GC0XM120138	0.708111525	https://www.genecards.org/cgi-bin/carddisp.pl?gene=NKAP
PLAGL2	PLAG1 Like Zinc Finger 2	Protein Coding	36	GC20M032192	0.708111525	https://www.genecards.org/cgi-bin/carddisp.pl?gene=PLAGL2
RHOU	Ras Homolog Family Member U	Protein Coding	36	GC01P228644	0.708111525	https://www.genecards.org/cgi-bin/carddisp.pl?gene=RHOU
IL9R	Interleukin 9 Receptor	Protein Coding	35	GC0XP155997	0.708111525	https://www.genecards.org/cgi-bin/carddisp.pl?gene=IL9R
WDR46	WD Repeat Domain 46	Protein Coding	35	GC06M033279	0.708111525	https://www.genecards.org/cgi-bin/carddisp.pl?gene=WDR46
GPHA2	Glycoprotein Hormone Subunit Alpha 2	Protein Coding	34	GC11M089739	0.708111525	https://www.genecards.org/cgi-bin/carddisp.pl?gene=GPHA2
MICALL2	MICAL Like 2	Protein Coding	34	GC07M001650	0.708111525	https://www.genecards.org/cgi-bin/carddisp.pl?gene=MICALL2
NBPF3	NBPF Member 3	Protein Coding	34	GC01P021857	0.708111525	https://www.genecards.org/cgi-bin/carddisp.pl?gene=NBPF3
UBL5	Ubiquitin Like 5	Protein Coding	34	GC19P009827	0.708111525	https://www.genecards.org/cgi-bin/carddisp.pl?gene=UBL5
ELMOD1	ELMO Domain Containing 1	Protein Coding	33	GC11P107592	0.708111525	https://www.genecards.org/cgi-bin/carddisp.pl?gene=ELMOD1
IFNL3	Interferon Lambda 3	Protein Coding	33	GC19M039243	0.708111525	https://www.genecards.org/cgi-bin/carddisp.pl?gene=IFNL3
MT-ND5	Mitochondrially Encoded NADH:Ubiquinone Oxidoreductase Core Subunit 5	Protein Coding	33	GCMTP012339	0.708111525	https://www.genecards.org/cgi-bin/carddisp.pl?gene=MT-ND5
DPH6	Diphthamine Biosynthesis 6	Protein Coding	32	GC15M035332	0.708111525	https://www.genecards.org/cgi-bin/carddisp.pl?gene=DPH6
DTWD2	DTW Domain Containing 2	Protein Coding	32	GC05M118836	0.708111525	https://www.genecards.org/cgi-bin/carddisp.pl?gene=DTWD2
LEPROT	Leptin Receptor Overlapping Transcript	Protein Coding	32	GC01P065420	0.708111525	https://www.genecards.org/cgi-bin/carddisp.pl?gene=LEPROT
LRRC46	Leucine Rich Repeat Containing 46	Protein Coding	32	GC17P047831	0.708111525	https://www.genecards.org/cgi-bin/carddisp.pl?gene=LRRC46
MIS18A	MIS18 Kinetochore Protein A	Protein Coding	32	GC21M032154	0.708111525	https://www.genecards.org/cgi-bin/carddisp.pl?gene=MIS18A
OSCP1	Organic Solute Carrier Partner 1	Protein Coding	32	GC01M036415	0.708111525	https://www.genecards.org/cgi-bin/carddisp.pl?gene=OSCP1
ZBED3	Zinc Finger BED-Type Containing 3	Protein Coding	30	GC05M077072	0.708111525	https://www.genecards.org/cgi-bin/carddisp.pl?gene=ZBED3
ACSM6	Acyl-CoA Synthetase Medium Chain Family Member 6	Protein Coding	29	GC10P095194	0.708111525	https://www.genecards.org/cgi-bin/carddisp.pl?gene=ACSM6
SELENOI	Selenoprotein I	Protein Coding	28	GC02P026310	0.708111525	https://www.genecards.org/cgi-bin/carddisp.pl?gene=SELENOI
TDRD12	Tudor Domain Containing 12	Protein Coding	28	GC19P032719	0.708111525	https://www.genecards.org/cgi-bin/carddisp.pl?gene=TDRD12
UBL4B	Ubiquitin Like 4B	Protein Coding	28	GC01P110383	0.708111525	https://www.genecards.org/cgi-bin/carddisp.pl?gene=UBL4B
MRGPRE	MAS Related GPR Family Member E	Protein Coding	27	GC11M003562	0.708111525	https://www.genecards.org/cgi-bin/carddisp.pl?gene=MRGPRE
MUCL3	Mucin Like 3	Protein Coding	27	GC06P085587	0.708111525	https://www.genecards.org/cgi-bin/carddisp.pl?gene=MUCL3
OR13C4	Olfactory Receptor Family 13 Subfamily C Member 4	Protein Coding	27	GC09M104526	0.708111525	https://www.genecards.org/cgi-bin/carddisp.pl?gene=OR13C4
TSGA13	Testis Specific 13	Protein Coding	26	GC07M130668	0.708111525	https://www.genecards.org/cgi-bin/carddisp.pl?gene=TSGA13
PRELID3A	PRELI Domain Containing 3A	Protein Coding	24	GC18P017447	0.708111525	https://www.genecards.org/cgi-bin/carddisp.pl?gene=PRELID3A
MIR346	MicroRNA 346	RNA Gene	21	GC10M086264	0.708111525	https://www.genecards.org/cgi-bin/carddisp.pl?gene=MIR346
MIR224	MicroRNA 224	RNA Gene	18	GC0XM151958	0.708111525	https://www.genecards.org/cgi-bin/carddisp.pl?gene=MIR224
LINC01104	Long Intergenic Non-Protein Coding RNA 1104	RNA Gene	14	GC02P100208	0.708111525	https://www.genecards.org/cgi-bin/carddisp.pl?gene=LINC01104
EPHA3	EPH Receptor A3	Protein Coding	44	GC03P089077	0.698537469	https://www.genecards.org/cgi-bin/carddisp.pl?gene=EPHA3
DNAJB6	DnaJ Heat Shock Protein Family (Hsp40) Member B6	Protein Coding	41	GC07P157335	0.698537469	https://www.genecards.org/cgi-bin/carddisp.pl?gene=DNAJB6
TUBA1B	Tubulin Alpha 1b	Protein Coding	41	GC12M049127	0.698537469	https://www.genecards.org/cgi-bin/carddisp.pl?gene=TUBA1B
CANX	Calnexin	Protein Coding	42	GC05P179678	0.684836209	https://www.genecards.org/cgi-bin/carddisp.pl?gene=CANX
CNOT7	CCR4-NOT Transcription Complex Subunit 7	Protein Coding	38	GC08M017224	0.67258209	https://www.genecards.org/cgi-bin/carddisp.pl?gene=CNOT7
ACTG1	Actin Gamma 1	Protein Coding	47	GC17M081509	0.6482777	https://www.genecards.org/cgi-bin/carddisp.pl?gene=ACTG1
STUB1	STIP1 Homology And U-Box Containing Protein 1	Protein Coding	43	GC16P011630	0.6482777	https://www.genecards.org/cgi-bin/carddisp.pl?gene=STUB1
CCT2	Chaperonin Containing TCP1 Subunit 2	Protein Coding	40	GC12P069585	0.6482777	https://www.genecards.org/cgi-bin/carddisp.pl?gene=CCT2
TGM2	Transglutaminase 2	Protein Coding	46	GC20M038127	0.616583467	https://www.genecards.org/cgi-bin/carddisp.pl?gene=TGM2
FOXM1	Forkhead Box M1	Protein Coding	42	GC12M002857	0.610922813	https://www.genecards.org/cgi-bin/carddisp.pl?gene=FOXM1
PFKFB3	6-Phosphofructo-2-Kinase/Fructose-2,6-Biphosphatase 3	Protein Coding	43	GC10P006144	0.575278819	https://www.genecards.org/cgi-bin/carddisp.pl?gene=PFKFB3
ULK2	Unc-51 Like Autophagy Activating Kinase 2	Protein Coding	39	GC17M025780	0.575278819	https://www.genecards.org/cgi-bin/carddisp.pl?gene=ULK2
KDR	Kinase Insert Domain Receptor	Protein Coding	51	GC04M055078	0.572863758	https://www.genecards.org/cgi-bin/carddisp.pl?gene=KDR
NR3C1	Nuclear Receptor Subfamily 3 Group C Member 1	Protein Coding	48	GC05M143277	0.572863758	https://www.genecards.org/cgi-bin/carddisp.pl?gene=NR3C1
NF2	NF2, Moesin-Ezrin-Radixin Like (MERLIN) Tumor Suppressor	Protein Coding	46	GC22P029603	0.572863758	https://www.genecards.org/cgi-bin/carddisp.pl?gene=NF2
NAGA	Alpha-N-Acetylgalactosaminidase	Protein Coding	44	GC22M042058	0.572863758	https://www.genecards.org/cgi-bin/carddisp.pl?gene=NAGA
DHX38	DEAH-Box Helicase 38	Protein Coding	42	GC16P072127	0.572863758	https://www.genecards.org/cgi-bin/carddisp.pl?gene=DHX38
EIF2AK1	Eukaryotic Translation Initiation Factor 2 Alpha Kinase 1	Protein Coding	42	GC07M006022	0.572863758	https://www.genecards.org/cgi-bin/carddisp.pl?gene=EIF2AK1
GNE	Glucosamine (UDP-N-Acetyl)-2-Epimerase/N-Acetylmannosamine Kinase	Protein Coding	42	GC09M036214	0.572863758	https://www.genecards.org/cgi-bin/carddisp.pl?gene=GNE
KCNH3	Potassium Voltage-Gated Channel Subfamily H Member 3	Protein Coding	42	GC12P049539	0.572863758	https://www.genecards.org/cgi-bin/carddisp.pl?gene=KCNH3
LRPAP1	LDL Receptor Related Protein Associated Protein 1	Protein Coding	42	GC04M003508	0.572863758	https://www.genecards.org/cgi-bin/carddisp.pl?gene=LRPAP1
SATB1	SATB Homeobox 1	Protein Coding	42	GC03M020812	0.572863758	https://www.genecards.org/cgi-bin/carddisp.pl?gene=SATB1
COX6B1	Cytochrome C Oxidase Subunit 6B1	Protein Coding	41	GC19P066543	0.572863758	https://www.genecards.org/cgi-bin/carddisp.pl?gene=COX6B1
GPC1	Glypican 1	Protein Coding	41	GC02P240435	0.572863758	https://www.genecards.org/cgi-bin/carddisp.pl?gene=GPC1
KCNAB2	Potassium Voltage-Gated Channel Subfamily A Regulatory Beta Subunit 2	Protein Coding	41	GC01P006020	0.572863758	https://www.genecards.org/cgi-bin/carddisp.pl?gene=KCNAB2
TRPC5	Transient Receptor Potential Cation Channel Subfamily C Member 5	Protein Coding	41	GC0XM111774	0.572863758	https://www.genecards.org/cgi-bin/carddisp.pl?gene=TRPC5
IL13RA1	Interleukin 13 Receptor Subunit Alpha 1	Protein Coding	40	GC0XP118727	0.572863758	https://www.genecards.org/cgi-bin/carddisp.pl?gene=IL13RA1
MYLK3	Myosin Light Chain Kinase 3	Protein Coding	40	GC16M047008	0.572863758	https://www.genecards.org/cgi-bin/carddisp.pl?gene=MYLK3
NADSYN1	NAD Synthetase 1	Protein Coding	40	GC11P071454	0.572863758	https://www.genecards.org/cgi-bin/carddisp.pl?gene=NADSYN1
P2RY4	Pyrimidinergic Receptor P2Y4	Protein Coding	39	GC0XM070258	0.572863758	https://www.genecards.org/cgi-bin/carddisp.pl?gene=P2RY4
DAAM2	Dishevelled Associated Activator Of Morphogenesis 2	Protein Coding	38	GC06P039792	0.572863758	https://www.genecards.org/cgi-bin/carddisp.pl?gene=DAAM2
DUSP22	Dual Specificity Phosphatase 22	Protein Coding	38	GC06P000302	0.572863758	https://www.genecards.org/cgi-bin/carddisp.pl?gene=DUSP22
GAS2	Growth Arrest Specific 2	Protein Coding	38	GC11P022626	0.572863758	https://www.genecards.org/cgi-bin/carddisp.pl?gene=GAS2
MLLT3	MLLT3 Super Elongation Complex Subunit	Protein Coding	38	GC09M020341	0.572863758	https://www.genecards.org/cgi-bin/carddisp.pl?gene=MLLT3
NTN4	Netrin 4	Protein Coding	38	GC12M095657	0.572863758	https://www.genecards.org/cgi-bin/carddisp.pl?gene=NTN4
RGS17	Regulator Of G Protein Signaling 17	Protein Coding	38	GC06M153004	0.572863758	https://www.genecards.org/cgi-bin/carddisp.pl?gene=RGS17
SLC25A36	Solute Carrier Family 25 Member 36	Protein Coding	38	GC03P140941	0.572863758	https://www.genecards.org/cgi-bin/carddisp.pl?gene=SLC25A36
CETN1	Centrin 1	Protein Coding	37	GC18P000580	0.572863758	https://www.genecards.org/cgi-bin/carddisp.pl?gene=CETN1
CDK2AP1	Cyclin Dependent Kinase 2 Associated Protein 1	Protein Coding	36	GC12M123250	0.572863758	https://www.genecards.org/cgi-bin/carddisp.pl?gene=CDK2AP1
IMP3	IMP U3 Small Nucleolar Ribonucleoprotein 3	Protein Coding	36	GC15M075639	0.572863758	https://www.genecards.org/cgi-bin/carddisp.pl?gene=IMP3
NLRP14	NLR Family Pyrin Domain Containing 14	Protein Coding	36	GC11P007020	0.572863758	https://www.genecards.org/cgi-bin/carddisp.pl?gene=NLRP14
SCRN1	Secernin 1	Protein Coding	36	GC07M030610	0.572863758	https://www.genecards.org/cgi-bin/carddisp.pl?gene=SCRN1
MS4A4A	Membrane Spanning 4-Domains A4A	Protein Coding	33	GC11P060185	0.572863758	https://www.genecards.org/cgi-bin/carddisp.pl?gene=MS4A4A
HEATR6	HEAT Repeat Containing 6	Protein Coding	32	GC17M060041	0.572863758	https://www.genecards.org/cgi-bin/carddisp.pl?gene=HEATR6
KIAA0232	KIAA0232	Protein Coding	32	GC04P006863	0.572863758	https://www.genecards.org/cgi-bin/carddisp.pl?gene=KIAA0232
FOXL2NB	FOXL2 Neighbor	Protein Coding	24	GC03P138947	0.572863758	https://www.genecards.org/cgi-bin/carddisp.pl?gene=FOXL2NB
LINC01205	Long Intergenic Non-Protein Coding RNA 1205	RNA Gene	13	GC03P109409	0.572863758	https://www.genecards.org/cgi-bin/carddisp.pl?gene=LINC01205
TPI1P1	Triosephosphate Isomerase 1 Pseudogene 1	Pseudogene	9	GC01P076699	0.572863758	https://www.genecards.org/cgi-bin/carddisp.pl?gene=TPI1P1
PRDX6	Peroxiredoxin 6	Protein Coding	44	GC01P173477	0.531706035	https://www.genecards.org/cgi-bin/carddisp.pl?gene=PRDX6
LONP1	Lon Peptidase 1, Mitochondrial	Protein Coding	45	GC19M005691	0.528313458	https://www.genecards.org/cgi-bin/carddisp.pl?gene=LONP1
RPL29P31	Ribosomal Protein L29 Pseudogene 31	Pseudogene	6	GC17P043476	0.528313458	https://www.genecards.org/cgi-bin/carddisp.pl?gene=RPL29P31
AIFM1	Apoptosis Inducing Factor Mitochondria Associated 1	Protein Coding	46	GC0XM130129	0.496380925	https://www.genecards.org/cgi-bin/carddisp.pl?gene=AIFM1
TNF	Tumor Necrosis Factor	Protein Coding	49	GC06P083695	0.469899833	https://www.genecards.org/cgi-bin/carddisp.pl?gene=TNF
EPG5	Ectopic P-Granules 5 Autophagy Tethering Factor	Protein Coding	37	GC18M045800	0.469899833	https://www.genecards.org/cgi-bin/carddisp.pl?gene=EPG5
HMOX1	Heme Oxygenase 1	Protein Coding	49	GC22P035380	0.455527961	https://www.genecards.org/cgi-bin/carddisp.pl?gene=HMOX1
APOE	Apolipoprotein E	Protein Coding	48	GC19P066879	0.455527961	https://www.genecards.org/cgi-bin/carddisp.pl?gene=APOE
TRPM2	Transient Receptor Potential Cation Channel Subfamily M Member 2	Protein Coding	40	GC21P044350	0.455527961	https://www.genecards.org/cgi-bin/carddisp.pl?gene=TRPM2
MGRN1	Mahogunin Ring Finger 1	Protein Coding	38	GC16P011777	0.455527961	https://www.genecards.org/cgi-bin/carddisp.pl?gene=MGRN1
ITGB4	Integrin Subunit Beta 4	Protein Coding	47	GC17P075721	0.431987673	https://www.genecards.org/cgi-bin/carddisp.pl?gene=ITGB4
XIAP	X-Linked Inhibitor Of Apoptosis	Protein Coding	46	GC0XP123859	0.431987673	https://www.genecards.org/cgi-bin/carddisp.pl?gene=XIAP
DIABLO	Diablo IAP-Binding Mitochondrial Protein	Protein Coding	45	GC12M122300	0.431987673	https://www.genecards.org/cgi-bin/carddisp.pl?gene=DIABLO
MYO6	Myosin VI	Protein Coding	44	GC06P075749	0.431987673	https://www.genecards.org/cgi-bin/carddisp.pl?gene=MYO6
HSPA2	Heat Shock Protein Family A (Hsp70) Member 2	Protein Coding	43	GC14P064535	0.431987673	https://www.genecards.org/cgi-bin/carddisp.pl?gene=HSPA2
PDK2	Pyruvate Dehydrogenase Kinase 2	Protein Coding	42	GC17P056029	0.431987673	https://www.genecards.org/cgi-bin/carddisp.pl?gene=PDK2
SSBP1	Single Stranded DNA Binding Protein 1	Protein Coding	39	GC07P148685	0.431987673	https://www.genecards.org/cgi-bin/carddisp.pl?gene=SSBP1
MIR218-2	MicroRNA 218-2	RNA Gene	20	GC05M168768	0.431987673	https://www.genecards.org/cgi-bin/carddisp.pl?gene=MIR218-2
MIR218-1	MicroRNA 218-1	RNA Gene	18	GC04P020849	0.431987673	https://www.genecards.org/cgi-bin/carddisp.pl?gene=MIR218-1
USP30-AS1	USP30 Antisense RNA 1	RNA Gene	13	GC12M109052	0.431987673	https://www.genecards.org/cgi-bin/carddisp.pl?gene=USP30-AS1
MIEF2	Mitochondrial Elongation Factor 2	Protein Coding	33	GC17P018262	0.428595155	https://www.genecards.org/cgi-bin/carddisp.pl?gene=MIEF2
FOS	Fos Proto-Oncogene, AP-1 Transcription Factor Subunit	Protein Coding	49	GC14P075278	0.405268252	https://www.genecards.org/cgi-bin/carddisp.pl?gene=FOS
PARP1	Poly(ADP-Ribose) Polymerase 1	Protein Coding	47	GC01M226360	0.405268252	https://www.genecards.org/cgi-bin/carddisp.pl?gene=PARP1
RPS6KB1	Ribosomal Protein S6 Kinase B1	Protein Coding	46	GC17P059893	0.405268252	https://www.genecards.org/cgi-bin/carddisp.pl?gene=RPS6KB1
CLU	Clusterin	Protein Coding	45	GC08M027596	0.405268252	https://www.genecards.org/cgi-bin/carddisp.pl?gene=CLU
MYCN	MYCN Proto-Oncogene, BHLH Transcription Factor	Protein Coding	45	GC02P015949	0.405268252	https://www.genecards.org/cgi-bin/carddisp.pl?gene=MYCN
IGFBP3	Insulin Like Growth Factor Binding Protein 3	Protein Coding	44	GC07M045912	0.405268252	https://www.genecards.org/cgi-bin/carddisp.pl?gene=IGFBP3
PMPCB	Peptidase, Mitochondrial Processing Subunit Beta	Protein Coding	43	GC07P103297	0.405268252	https://www.genecards.org/cgi-bin/carddisp.pl?gene=PMPCB
RACGAP1	Rac GTPase Activating Protein 1	Protein Coding	43	GC12M049978	0.405268252	https://www.genecards.org/cgi-bin/carddisp.pl?gene=RACGAP1
STK38	Serine/Threonine Kinase 38	Protein Coding	42	GC06M036493	0.405268252	https://www.genecards.org/cgi-bin/carddisp.pl?gene=STK38
TMSB4X	Thymosin Beta 4 X-Linked	Protein Coding	39	GC0XP012975	0.405268252	https://www.genecards.org/cgi-bin/carddisp.pl?gene=TMSB4X
MRPS7	Mitochondrial Ribosomal Protein S7	Protein Coding	38	GC17P075579	0.405268252	https://www.genecards.org/cgi-bin/carddisp.pl?gene=MRPS7
IDH2	Isocitrate Dehydrogenase (NADP(+)) 2	Protein Coding	50	GC15M090083	0.373574018	https://www.genecards.org/cgi-bin/carddisp.pl?gene=IDH2
CASP8	Caspase 8	Protein Coding	49	GC02P201233	0.373574018	https://www.genecards.org/cgi-bin/carddisp.pl?gene=CASP8
IKBKG	Inhibitor Of Nuclear Factor Kappa B Kinase Regulatory Subunit Gamma	Protein Coding	46	GC0XP154541	0.373574018	https://www.genecards.org/cgi-bin/carddisp.pl?gene=IKBKG
NBN	Nibrin	Protein Coding	45	GC08M089933	0.373574018	https://www.genecards.org/cgi-bin/carddisp.pl?gene=NBN
IRF3	Interferon Regulatory Factor 3	Protein Coding	44	GC19M049659	0.373574018	https://www.genecards.org/cgi-bin/carddisp.pl?gene=IRF3
KMO	Kynurenine 3-Monooxygenase	Protein Coding	44	GC01P241532	0.373574018	https://www.genecards.org/cgi-bin/carddisp.pl?gene=KMO
CHKB	Choline Kinase Beta	Protein Coding	43	GC22M050578	0.373574018	https://www.genecards.org/cgi-bin/carddisp.pl?gene=CHKB
HSPA6	Heat Shock Protein Family A (Hsp70) Member 6	Protein Coding	43	GC01P161524	0.373574018	https://www.genecards.org/cgi-bin/carddisp.pl?gene=HSPA6
PMPCA	Peptidase, Mitochondrial Processing Subunit Alpha	Protein Coding	43	GC09P136410	0.373574018	https://www.genecards.org/cgi-bin/carddisp.pl?gene=PMPCA
SNCAIP	Synuclein Alpha Interacting Protein	Protein Coding	42	GC05P122311	0.373574018	https://www.genecards.org/cgi-bin/carddisp.pl?gene=SNCAIP
TRAF2	TNF Receptor Associated Factor 2	Protein Coding	42	GC09P136881	0.373574018	https://www.genecards.org/cgi-bin/carddisp.pl?gene=TRAF2
RBCK1	RANBP2-Type And C3HC4-Type Zinc Finger Containing 1	Protein Coding	41	GC20P000407	0.373574018	https://www.genecards.org/cgi-bin/carddisp.pl?gene=RBCK1
UTRN	Utrophin	Protein Coding	40	GC06P144285	0.373574018	https://www.genecards.org/cgi-bin/carddisp.pl?gene=UTRN
PACRG	Parkin Coregulated	Protein Coding	38	GC06P162727	0.373574018	https://www.genecards.org/cgi-bin/carddisp.pl?gene=PACRG
PACS2	Phosphofurin Acidic Cluster Sorting Protein 2	Protein Coding	38	GC14P105300	0.373574018	https://www.genecards.org/cgi-bin/carddisp.pl?gene=PACS2
SLC39A1	Solute Carrier Family 39 Member 1	Protein Coding	38	GC01M153960	0.373574018	https://www.genecards.org/cgi-bin/carddisp.pl?gene=SLC39A1
TMEM59	Transmembrane Protein 59	Protein Coding	38	GC01M054031	0.373574018	https://www.genecards.org/cgi-bin/carddisp.pl?gene=TMEM59
MIR204	MicroRNA 204	RNA Gene	24	GC09M070809	0.373574018	https://www.genecards.org/cgi-bin/carddisp.pl?gene=MIR204
MIR4673	MicroRNA 4673	RNA Gene	12	GC09M137528	0.373574018	https://www.genecards.org/cgi-bin/carddisp.pl?gene=MIR4673
MMP2	Matrix Metallopeptidase 2	Protein Coding	50	GC16P055390	0.332269341	https://www.genecards.org/cgi-bin/carddisp.pl?gene=MMP2
CCND1	Cyclin D1	Protein Coding	49	GC11P069641	0.332269341	https://www.genecards.org/cgi-bin/carddisp.pl?gene=CCND1
MAOA	Monoamine Oxidase A	Protein Coding	48	GC0XP043654	0.332269341	https://www.genecards.org/cgi-bin/carddisp.pl?gene=MAOA
ALDH7A1	Aldehyde Dehydrogenase 7 Family Member A1	Protein Coding	46	GC05M126541	0.332269341	https://www.genecards.org/cgi-bin/carddisp.pl?gene=ALDH7A1
IFIH1	Interferon Induced With Helicase C Domain 1	Protein Coding	45	GC02M162267	0.332269341	https://www.genecards.org/cgi-bin/carddisp.pl?gene=IFIH1
P2RX7	Purinergic Receptor P2X 7	Protein Coding	45	GC12P126220	0.332269341	https://www.genecards.org/cgi-bin/carddisp.pl?gene=P2RX7
SCO1	Synthesis Of Cytochrome C Oxidase 1	Protein Coding	45	GC17M010672	0.332269341	https://www.genecards.org/cgi-bin/carddisp.pl?gene=SCO1
SUCLA2	Succinate-CoA Ligase ADP-Forming Subunit Beta	Protein Coding	45	GC13M047745	0.332269341	https://www.genecards.org/cgi-bin/carddisp.pl?gene=SUCLA2
UQCRFS1	Ubiquinol-Cytochrome C Reductase, Rieske Iron-Sulfur Polypeptide 1	Protein Coding	45	GC19M029205	0.332269341	https://www.genecards.org/cgi-bin/carddisp.pl?gene=UQCRFS1
CYC1	Cytochrome C1	Protein Coding	44	GC08P144095	0.332269341	https://www.genecards.org/cgi-bin/carddisp.pl?gene=CYC1
APOL1	Apolipoprotein L1	Protein Coding	43	GC22P036253	0.332269341	https://www.genecards.org/cgi-bin/carddisp.pl?gene=APOL1
APTX	Aprataxin	Protein Coding	43	GC09M032886	0.332269341	https://www.genecards.org/cgi-bin/carddisp.pl?gene=APTX
CLPB	Caseinolytic Mitochondrial Matrix Peptidase Chaperone Subunit B	Protein Coding	43	GC11M090311	0.332269341	https://www.genecards.org/cgi-bin/carddisp.pl?gene=CLPB
NR4A3	Nuclear Receptor Subfamily 4 Group A Member 3	Protein Coding	43	GC09P099821	0.332269341	https://www.genecards.org/cgi-bin/carddisp.pl?gene=NR4A3
ACAA2	Acetyl-CoA Acyltransferase 2	Protein Coding	42	GC18M049782	0.332269341	https://www.genecards.org/cgi-bin/carddisp.pl?gene=ACAA2
POLRMT	RNA Polymerase Mitochondrial	Protein Coding	42	GC19M000617	0.332269341	https://www.genecards.org/cgi-bin/carddisp.pl?gene=POLRMT
USP4	Ubiquitin Specific Peptidase 4	Protein Coding	42	GC03M049277	0.332269341	https://www.genecards.org/cgi-bin/carddisp.pl?gene=USP4
APLNR	Apelin Receptor	Protein Coding	41	GC11M057233	0.332269341	https://www.genecards.org/cgi-bin/carddisp.pl?gene=APLNR
LGALS1	Galectin 1	Protein Coding	41	GC22P037675	0.332269341	https://www.genecards.org/cgi-bin/carddisp.pl?gene=LGALS1
MRPL3	Mitochondrial Ribosomal Protein L3	Protein Coding	41	GC03M131462	0.332269341	https://www.genecards.org/cgi-bin/carddisp.pl?gene=MRPL3
EDC3	Enhancer Of MRNA Decapping 3	Protein Coding	40	GC15M090236	0.332269341	https://www.genecards.org/cgi-bin/carddisp.pl?gene=EDC3
IDH3G	Isocitrate Dehydrogenase (NAD(+)) 3 Non-Catalytic Subunit Gamma	Protein Coding	40	GC0XM153785	0.332269341	https://www.genecards.org/cgi-bin/carddisp.pl?gene=IDH3G
SUCLG2	Succinate-CoA Ligase GDP-Forming Subunit Beta	Protein Coding	40	GC03M067358	0.332269341	https://www.genecards.org/cgi-bin/carddisp.pl?gene=SUCLG2
AK4	Adenylate Kinase 4	Protein Coding	39	GC01P065147	0.332269341	https://www.genecards.org/cgi-bin/carddisp.pl?gene=AK4
DNAJC3	DnaJ Heat Shock Protein Family (Hsp40) Member C3	Protein Coding	39	GC13P095677	0.332269341	https://www.genecards.org/cgi-bin/carddisp.pl?gene=DNAJC3
GLRX5	Glutaredoxin 5	Protein Coding	39	GC14P095533	0.332269341	https://www.genecards.org/cgi-bin/carddisp.pl?gene=GLRX5
SHARPIN	SHANK Associated RH Domain Interactor	Protein Coding	39	GC08M144098	0.332269341	https://www.genecards.org/cgi-bin/carddisp.pl?gene=SHARPIN
DNAJA3	DnaJ Heat Shock Protein Family (Hsp40) Member A3	Protein Coding	38	GC16P004425	0.332269341	https://www.genecards.org/cgi-bin/carddisp.pl?gene=DNAJA3
ERAL1	Era Like 12S Mitochondrial RRNA Chaperone 1	Protein Coding	38	GC17P054927	0.332269341	https://www.genecards.org/cgi-bin/carddisp.pl?gene=ERAL1
NLRX1	NLR Family Member X1	Protein Coding	38	GC11P119166	0.332269341	https://www.genecards.org/cgi-bin/carddisp.pl?gene=NLRX1
ABHD11	Abhydrolase Domain Containing 11	Protein Coding	37	GC07M073736	0.332269341	https://www.genecards.org/cgi-bin/carddisp.pl?gene=ABHD11
CHD6	Chromodomain Helicase DNA Binding Protein 6	Protein Coding	37	GC20M041402	0.332269341	https://www.genecards.org/cgi-bin/carddisp.pl?gene=CHD6
COG1	Component Of Oligomeric Golgi Complex 1	Protein Coding	37	GC17P073193	0.332269341	https://www.genecards.org/cgi-bin/carddisp.pl?gene=COG1
EDC4	Enhancer Of MRNA Decapping 4	Protein Coding	37	GC16P067873	0.332269341	https://www.genecards.org/cgi-bin/carddisp.pl?gene=EDC4
IMMP2L	Inner Mitochondrial Membrane Peptidase Subunit 2	Protein Coding	37	GC07M110663	0.332269341	https://www.genecards.org/cgi-bin/carddisp.pl?gene=IMMP2L
MRPL13	Mitochondrial Ribosomal Protein L13	Protein Coding	37	GC08M120377	0.332269341	https://www.genecards.org/cgi-bin/carddisp.pl?gene=MRPL13
RASD2	RASD Family Member 2	Protein Coding	37	GC22P037035	0.332269341	https://www.genecards.org/cgi-bin/carddisp.pl?gene=RASD2
APLN	Apelin	Protein Coding	36	GC0XM129645	0.332269341	https://www.genecards.org/cgi-bin/carddisp.pl?gene=APLN
CNTNAP4	Contactin Associated Protein Family Member 4	Protein Coding	36	GC16P076278	0.332269341	https://www.genecards.org/cgi-bin/carddisp.pl?gene=CNTNAP4
IMMP1L	Inner Mitochondrial Membrane Peptidase Subunit 1	Protein Coding	36	GC11M031432	0.332269341	https://www.genecards.org/cgi-bin/carddisp.pl?gene=IMMP1L
MRPL28	Mitochondrial Ribosomal Protein L28	Protein Coding	36	GC16M000366	0.332269341	https://www.genecards.org/cgi-bin/carddisp.pl?gene=MRPL28
JMY	Junction Mediating And Regulatory Protein, P53 Cofactor	Protein Coding	35	GC05P079236	0.332269341	https://www.genecards.org/cgi-bin/carddisp.pl?gene=JMY
MRPL37	Mitochondrial Ribosomal Protein L37	Protein Coding	35	GC01P054185	0.332269341	https://www.genecards.org/cgi-bin/carddisp.pl?gene=MRPL37
OCIAD2	OCIA Domain Containing 2	Protein Coding	35	GC04M048887	0.332269341	https://www.genecards.org/cgi-bin/carddisp.pl?gene=OCIAD2
ZNF185	Zinc Finger Protein 185 With LIM Domain	Protein Coding	35	GC0XP152898	0.332269341	https://www.genecards.org/cgi-bin/carddisp.pl?gene=ZNF185
ATG101	Autophagy Related 101	Protein Coding	34	GC12P052069	0.332269341	https://www.genecards.org/cgi-bin/carddisp.pl?gene=ATG101
MRPL35	Mitochondrial Ribosomal Protein L35	Protein Coding	34	GC02P086199	0.332269341	https://www.genecards.org/cgi-bin/carddisp.pl?gene=MRPL35
MRPL41	Mitochondrial Ribosomal Protein L41	Protein Coding	34	GC09P137551	0.332269341	https://www.genecards.org/cgi-bin/carddisp.pl?gene=MRPL41
MRPL49	Mitochondrial Ribosomal Protein L49	Protein Coding	34	GC11P069948	0.332269341	https://www.genecards.org/cgi-bin/carddisp.pl?gene=MRPL49
SPC24	SPC24 Component Of NDC80 Kinetochore Complex	Protein Coding	33	GC19M011131	0.332269341	https://www.genecards.org/cgi-bin/carddisp.pl?gene=SPC24
WHAMM	WASP Homolog Associated With Actin, Golgi Membranes And Microtubules	Protein Coding	33	GC15P117911	0.332269341	https://www.genecards.org/cgi-bin/carddisp.pl?gene=WHAMM
STING1	Stimulator Of Interferon Response CGAMP Interactor 1	Protein Coding	32	GC05M139476	0.332269341	https://www.genecards.org/cgi-bin/carddisp.pl?gene=STING1
ZNF787	Zinc Finger Protein 787	Protein Coding	30	GC19M066427	0.332269341	https://www.genecards.org/cgi-bin/carddisp.pl?gene=ZNF787
CISD3	CDGSH Iron Sulfur Domain 3	Protein Coding	29	GC17P038730	0.332269341	https://www.genecards.org/cgi-bin/carddisp.pl?gene=CISD3
HGH1	HGH1 Homolog	Protein Coding	28	GC08P144137	0.332269341	https://www.genecards.org/cgi-bin/carddisp.pl?gene=HGH1
HDHD5	Haloacid Dehalogenase Like Hydrolase Domain Containing 5	Protein Coding	26	GC22M017195	0.332269341	https://www.genecards.org/cgi-bin/carddisp.pl?gene=HDHD5
MIGA2	Mitoguardin 2	Protein Coding	25	GC09P129037	0.332269341	https://www.genecards.org/cgi-bin/carddisp.pl?gene=MIGA2
MIR33A	MicroRNA 33a	RNA Gene	20	GC22P041900	0.332269341	https://www.genecards.org/cgi-bin/carddisp.pl?gene=MIR33A
NUPR1	Nuclear Protein 1, Transcriptional Regulator	Protein Coding	34	GC16M028532	0.328876823	https://www.genecards.org/cgi-bin/carddisp.pl?gene=NUPR1
TMEM150B	Transmembrane Protein 150B	Protein Coding	28	GC19M066391	0.328876823	https://www.genecards.org/cgi-bin/carddisp.pl?gene=TMEM150B
CD44	CD44 Molecule (Indian Blood Group)	Protein Coding	45	GC11P035139	0.299154997	https://www.genecards.org/cgi-bin/carddisp.pl?gene=CD44
HDAC3	Histone Deacetylase 3	Protein Coding	47	GC05M141583	0.28204602	https://www.genecards.org/cgi-bin/carddisp.pl?gene=HDAC3
RHOT2	Ras Homolog Family Member T2	Protein Coding	37	GC16P011626	0.28204602	https://www.genecards.org/cgi-bin/carddisp.pl?gene=RHOT2
ERCC8	ERCC Excision Repair 8, CSA Ubiquitin Ligase Complex Subunit	Protein Coding	41	GC05M060894	0.263829887	https://www.genecards.org/cgi-bin/carddisp.pl?gene=ERCC8
LMNA	Lamin A/C	Protein Coding	48	GC01P156082	0.244259015	https://www.genecards.org/cgi-bin/carddisp.pl?gene=LMNA
SLC25A3	Solute Carrier Family 25 Member 3	Protein Coding	43	GC12P098593	0.244259015	https://www.genecards.org/cgi-bin/carddisp.pl?gene=SLC25A3
HNRNPM	Heterogeneous Nuclear Ribonucleoprotein M	Protein Coding	38	GC19P008444	0.244259015	https://www.genecards.org/cgi-bin/carddisp.pl?gene=HNRNPM
CAPN1	Calpain 1	Protein Coding	48	GC11P069958	0.232551023	https://www.genecards.org/cgi-bin/carddisp.pl?gene=CAPN1
HSPG2	Heparan Sulfate Proteoglycan 2	Protein Coding	46	GC01M021822	0.232551023	https://www.genecards.org/cgi-bin/carddisp.pl?gene=HSPG2
TNFRSF1A	TNF Receptor Superfamily Member 1A	Protein Coding	46	GC12M006328	0.232551023	https://www.genecards.org/cgi-bin/carddisp.pl?gene=TNFRSF1A
CPT1C	Carnitine Palmitoyltransferase 1C	Protein Coding	41	GC19P049690	0.232551023	https://www.genecards.org/cgi-bin/carddisp.pl?gene=CPT1C
USP19	Ubiquitin Specific Peptidase 19	Protein Coding	38	GC03M051164	0.232551023	https://www.genecards.org/cgi-bin/carddisp.pl?gene=USP19
PPAN	Peter Pan Homolog	Protein Coding	33	GC19P010452	0.232551023	https://www.genecards.org/cgi-bin/carddisp.pl?gene=PPAN
PVT1	Pvt1 Oncogene	RNA Gene	26	GC08P127869	0.232551023	https://www.genecards.org/cgi-bin/carddisp.pl?gene=PVT1
MIR195	MicroRNA 195	RNA Gene	20	GC17M007018	0.232551023	https://www.genecards.org/cgi-bin/carddisp.pl?gene=MIR195
NPM1	Nucleophosmin 1	Protein Coding	48	GC05P171387	0.222976953	https://www.genecards.org/cgi-bin/carddisp.pl?gene=NPM1
HSPA5	Heat Shock Protein Family A (Hsp70) Member 5	Protein Coding	46	GC09M125234	0.222976953	https://www.genecards.org/cgi-bin/carddisp.pl?gene=HSPA5
DDX5	DEAD-Box Helicase 5	Protein Coding	44	GC17M064498	0.222976953	https://www.genecards.org/cgi-bin/carddisp.pl?gene=DDX5
HNRNPA2B1	Heterogeneous Nuclear Ribonucleoprotein A2/B1	Protein Coding	44	GC07M026174	0.222976953	https://www.genecards.org/cgi-bin/carddisp.pl?gene=HNRNPA2B1
PKM	Pyruvate Kinase M1/2	Protein Coding	44	GC15M072199	0.222976953	https://www.genecards.org/cgi-bin/carddisp.pl?gene=PKM
HNRNPK	Heterogeneous Nuclear Ribonucleoprotein K	Protein Coding	43	GC09M093950	0.222976953	https://www.genecards.org/cgi-bin/carddisp.pl?gene=HNRNPK
ATP13A2	ATPase Cation Transporting 13A2	Protein Coding	42	GC01M016985	0.222976953	https://www.genecards.org/cgi-bin/carddisp.pl?gene=ATP13A2
TUBB4B	Tubulin Beta 4B Class IVb	Protein Coding	42	GC09P137241	0.222976953	https://www.genecards.org/cgi-bin/carddisp.pl?gene=TUBB4B
HNRNPU	Heterogeneous Nuclear Ribonucleoprotein U	Protein Coding	41	GC01M244844	0.222976953	https://www.genecards.org/cgi-bin/carddisp.pl?gene=HNRNPU
MATR3	Matrin 3	Protein Coding	41	GC05P139274	0.222976953	https://www.genecards.org/cgi-bin/carddisp.pl?gene=MATR3
TUBB6	Tubulin Beta 6 Class V	Protein Coding	40	GC18P012307	0.222976953	https://www.genecards.org/cgi-bin/carddisp.pl?gene=TUBB6
DDX17	DEAD-Box Helicase 17	Protein Coding	39	GC22M038483	0.222976953	https://www.genecards.org/cgi-bin/carddisp.pl?gene=DDX17
RPS16	Ribosomal Protein S16	Protein Coding	39	GC19M039433	0.222976953	https://www.genecards.org/cgi-bin/carddisp.pl?gene=RPS16
HNRNPA3	Heterogeneous Nuclear Ribonucleoprotein A3	Protein Coding	38	GC02P177212	0.222976953	https://www.genecards.org/cgi-bin/carddisp.pl?gene=HNRNPA3
HNRNPH1	Heterogeneous Nuclear Ribonucleoprotein H1	Protein Coding	38	GC05M179614	0.222976953	https://www.genecards.org/cgi-bin/carddisp.pl?gene=HNRNPH1
ADRM1	ADRM1 26S Proteasome Ubiquitin Receptor	Protein Coding	37	GC20P062302	0.222976953	https://www.genecards.org/cgi-bin/carddisp.pl?gene=ADRM1
ATP5F1A	ATP Synthase F1 Subunit Alpha	Protein Coding	36	GC18M046081	0.222976953	https://www.genecards.org/cgi-bin/carddisp.pl?gene=ATP5F1A
ABCB1	ATP Binding Cassette Subfamily B Member 1	Protein Coding	49	GC07M087504	0.19943665	https://www.genecards.org/cgi-bin/carddisp.pl?gene=ABCB1
CALR	Calreticulin	Protein Coding	49	GC19P012938	0.19943665	https://www.genecards.org/cgi-bin/carddisp.pl?gene=CALR
FOXO1	Forkhead Box O1	Protein Coding	47	GC13M040555	0.19943665	https://www.genecards.org/cgi-bin/carddisp.pl?gene=FOXO1
IMPDH2	Inosine Monophosphate Dehydrogenase 2	Protein Coding	46	GC03M051162	0.19943665	https://www.genecards.org/cgi-bin/carddisp.pl?gene=IMPDH2
PRDX1	Peroxiredoxin 1	Protein Coding	46	GC01M045511	0.19943665	https://www.genecards.org/cgi-bin/carddisp.pl?gene=PRDX1
CASP14	Caspase 14	Protein Coding	45	GC19P015049	0.19943665	https://www.genecards.org/cgi-bin/carddisp.pl?gene=CASP14
HSP90B1	Heat Shock Protein 90 Beta Family Member 1	Protein Coding	45	GC12P103930	0.19943665	https://www.genecards.org/cgi-bin/carddisp.pl?gene=HSP90B1
LMNB1	Lamin B1	Protein Coding	45	GC05P126776	0.19943665	https://www.genecards.org/cgi-bin/carddisp.pl?gene=LMNB1
DDX3X	DEAD-Box Helicase 3 X-Linked	Protein Coding	44	GC0XP041333	0.19943665	https://www.genecards.org/cgi-bin/carddisp.pl?gene=DDX3X
HNRNPA1	Heterogeneous Nuclear Ribonucleoprotein A1	Protein Coding	44	GC12P054280	0.19943665	https://www.genecards.org/cgi-bin/carddisp.pl?gene=HNRNPA1
PSMA7	Proteasome 20S Subunit Alpha 7	Protein Coding	44	GC20M062136	0.19943665	https://www.genecards.org/cgi-bin/carddisp.pl?gene=PSMA7
ABHD5	Abhydrolase Domain Containing 5, Lysophosphatidic Acid Acyltransferase	Protein Coding	43	GC03P043707	0.19943665	https://www.genecards.org/cgi-bin/carddisp.pl?gene=ABHD5
C1QBP	Complement C1q Binding Protein	Protein Coding	43	GC17M005432	0.19943665	https://www.genecards.org/cgi-bin/carddisp.pl?gene=C1QBP
PRKCSH	Protein Kinase C Substrate 80K-H	Protein Coding	43	GC19P011435	0.19943665	https://www.genecards.org/cgi-bin/carddisp.pl?gene=PRKCSH
PSMB5	Proteasome 20S Subunit Beta 5	Protein Coding	43	GC14M023016	0.19943665	https://www.genecards.org/cgi-bin/carddisp.pl?gene=PSMB5
XRCC6	X-Ray Repair Cross Complementing 6	Protein Coding	43	GC22P041622	0.19943665	https://www.genecards.org/cgi-bin/carddisp.pl?gene=XRCC6
RPN1	Ribophorin I	Protein Coding	42	GC03M128619	0.19943665	https://www.genecards.org/cgi-bin/carddisp.pl?gene=RPN1
RPS14	Ribosomal Protein S14	Protein Coding	42	GC05M150443	0.19943665	https://www.genecards.org/cgi-bin/carddisp.pl?gene=RPS14
SFPQ	Splicing Factor Proline And Glutamine Rich	Protein Coding	42	GC01M035176	0.19943665	https://www.genecards.org/cgi-bin/carddisp.pl?gene=SFPQ
SNRNP200	Small Nuclear Ribonucleoprotein U5 Subunit 200	Protein Coding	42	GC02M098261	0.19943665	https://www.genecards.org/cgi-bin/carddisp.pl?gene=SNRNP200
TGM3	Transglutaminase 3	Protein Coding	42	GC20P002296	0.19943665	https://www.genecards.org/cgi-bin/carddisp.pl?gene=TGM3
PABPC1	Poly(A) Binding Protein Cytoplasmic 1	Protein Coding	41	GC08M100685	0.19943665	https://www.genecards.org/cgi-bin/carddisp.pl?gene=PABPC1
PSMD3	Proteasome 26S Subunit, Non-ATPase 3	Protein Coding	41	GC17P039980	0.19943665	https://www.genecards.org/cgi-bin/carddisp.pl?gene=PSMD3
RPL13	Ribosomal Protein L13	Protein Coding	41	GC16P091315	0.19943665	https://www.genecards.org/cgi-bin/carddisp.pl?gene=RPL13
RPL22	Ribosomal Protein L22	Protein Coding	41	GC01M006189	0.19943665	https://www.genecards.org/cgi-bin/carddisp.pl?gene=RPL22
RPL7	Ribosomal Protein L7	Protein Coding	41	GC08M073290	0.19943665	https://www.genecards.org/cgi-bin/carddisp.pl?gene=RPL7
RPS6	Ribosomal Protein S6	Protein Coding	41	GC09M019375	0.19943665	https://www.genecards.org/cgi-bin/carddisp.pl?gene=RPS6
UBQLN2	Ubiquilin 2	Protein Coding	41	GC0XP056563	0.19943665	https://www.genecards.org/cgi-bin/carddisp.pl?gene=UBQLN2
CCT3	Chaperonin Containing TCP1 Subunit 3	Protein Coding	40	GC01M156308	0.19943665	https://www.genecards.org/cgi-bin/carddisp.pl?gene=CCT3
DHX9	DExH-Box Helicase 9	Protein Coding	40	GC01P182839	0.19943665	https://www.genecards.org/cgi-bin/carddisp.pl?gene=DHX9
EIF4B	Eukaryotic Translation Initiation Factor 4B	Protein Coding	40	GC12P053006	0.19943665	https://www.genecards.org/cgi-bin/carddisp.pl?gene=EIF4B
HNRNPC	Heterogeneous Nuclear Ribonucleoprotein C	Protein Coding	40	GC14M022503	0.19943665	https://www.genecards.org/cgi-bin/carddisp.pl?gene=HNRNPC
PDIA4	Protein Disulfide Isomerase Family A Member 4	Protein Coding	40	GC07M149003	0.19943665	https://www.genecards.org/cgi-bin/carddisp.pl?gene=PDIA4
PSMC1	Proteasome 26S Subunit, ATPase 1	Protein Coding	40	GC14P090256	0.19943665	https://www.genecards.org/cgi-bin/carddisp.pl?gene=PSMC1
RPL12	Ribosomal Protein L12	Protein Coding	40	GC09M127447	0.19943665	https://www.genecards.org/cgi-bin/carddisp.pl?gene=RPL12
RPL23A	Ribosomal Protein L23a	Protein Coding	40	GC17P028719	0.19943665	https://www.genecards.org/cgi-bin/carddisp.pl?gene=RPL23A
SART1	Spliceosome Associated Factor 1, Recruiter Of U4/U6.U5 Tri-SnRNP	Protein Coding	40	GC11P070020	0.19943665	https://www.genecards.org/cgi-bin/carddisp.pl?gene=SART1
IGF2BP1	Insulin Like Growth Factor 2 MRNA Binding Protein 1	Protein Coding	39	GC17P055998	0.19943665	https://www.genecards.org/cgi-bin/carddisp.pl?gene=IGF2BP1
IRS4	Insulin Receptor Substrate 4	Protein Coding	39	GC0XM108720	0.19943665	https://www.genecards.org/cgi-bin/carddisp.pl?gene=IRS4
SYNCRIP	Synaptotagmin Binding Cytoplasmic RNA Interacting Protein	Protein Coding	39	GC06M085607	0.19943665	https://www.genecards.org/cgi-bin/carddisp.pl?gene=SYNCRIP
HNRNPF	Heterogeneous Nuclear Ribonucleoprotein F	Protein Coding	38	GC10M043385	0.19943665	https://www.genecards.org/cgi-bin/carddisp.pl?gene=HNRNPF
HNRNPR	Heterogeneous Nuclear Ribonucleoprotein R	Protein Coding	38	GC01M023303	0.19943665	https://www.genecards.org/cgi-bin/carddisp.pl?gene=HNRNPR
MARCKS	Myristoylated Alanine Rich Protein Kinase C Substrate	Protein Coding	38	GC06P113857	0.19943665	https://www.genecards.org/cgi-bin/carddisp.pl?gene=MARCKS
PSMD1	Proteasome 26S Subunit, Non-ATPase 1	Protein Coding	38	GC02P231056	0.19943665	https://www.genecards.org/cgi-bin/carddisp.pl?gene=PSMD1
RPS8	Ribosomal Protein S8	Protein Coding	38	GC01P044775	0.19943665	https://www.genecards.org/cgi-bin/carddisp.pl?gene=RPS8
NACA	Nascent Polypeptide Associated Complex Subunit Alpha	Protein Coding	37	GC12M056712	0.19943665	https://www.genecards.org/cgi-bin/carddisp.pl?gene=NACA
PTCD3	Pentatricopeptide Repeat Domain 3	Protein Coding	37	GC02P086106	0.19943665	https://www.genecards.org/cgi-bin/carddisp.pl?gene=PTCD3
CHCHD6	Coiled-Coil-Helix-Coiled-Coil-Helix Domain Containing 6	Protein Coding	34	GC03P126704	0.19943665	https://www.genecards.org/cgi-bin/carddisp.pl?gene=CHCHD6
MIR27A	MicroRNA 27a	RNA Gene	23	GC19M014484	0.19943665	https://www.genecards.org/cgi-bin/carddisp.pl?gene=MIR27A
MIR27B	MicroRNA 27b	RNA Gene	21	GC09P095097	0.19943665	https://www.genecards.org/cgi-bin/carddisp.pl?gene=MIR27B
EEF1A1P5	Eukaryotic Translation Elongation Factor 1 Alpha 1 Pseudogene 5	Pseudogene	14	GC09P133019	0.19943665	https://www.genecards.org/cgi-bin/carddisp.pl?gene=EEF1A1P5
ABL1	ABL Proto-Oncogene 1, Non-Receptor Tyrosine Kinase	Protein Coding	50	GC09P130713	0.172717214	https://www.genecards.org/cgi-bin/carddisp.pl?gene=ABL1
ATP1A1	ATPase Na+/K+ Transporting Subunit Alpha 1	Protein Coding	48	GC01P116372	0.172717214	https://www.genecards.org/cgi-bin/carddisp.pl?gene=ATP1A1
CAD	Carbamoyl-Phosphate Synthetase 2, Aspartate Transcarbamylase, And Dihydroorotase	Protein Coding	48	GC02P027217	0.172717214	https://www.genecards.org/cgi-bin/carddisp.pl?gene=CAD
FASN	Fatty Acid Synthase	Protein Coding	47	GC17M082078	0.172717214	https://www.genecards.org/cgi-bin/carddisp.pl?gene=FASN
ANXA2	Annexin A2	Protein Coding	46	GC15M060347	0.172717214	https://www.genecards.org/cgi-bin/carddisp.pl?gene=ANXA2
MDH2	Malate Dehydrogenase 2	Protein Coding	46	GC07P076048	0.172717214	https://www.genecards.org/cgi-bin/carddisp.pl?gene=MDH2
RPL11	Ribosomal Protein L11	Protein Coding	46	GC01P023691	0.172717214	https://www.genecards.org/cgi-bin/carddisp.pl?gene=RPL11
SLC6A1	Solute Carrier Family 6 Member 1	Protein Coding	46	GC03P012472	0.172717214	https://www.genecards.org/cgi-bin/carddisp.pl?gene=SLC6A1
ACTN4	Actinin Alpha 4	Protein Coding	45	GC19P038647	0.172717214	https://www.genecards.org/cgi-bin/carddisp.pl?gene=ACTN4
CLTC	Clathrin Heavy Chain	Protein Coding	45	GC17P059619	0.172717214	https://www.genecards.org/cgi-bin/carddisp.pl?gene=CLTC
ERCC6	ERCC Excision Repair 6, Chromatin Remodeling Factor	Protein Coding	45	GC10M049454	0.172717214	https://www.genecards.org/cgi-bin/carddisp.pl?gene=ERCC6
IL1B	Interleukin 1 Beta	Protein Coding	45	GC02M112829	0.172717214	https://www.genecards.org/cgi-bin/carddisp.pl?gene=IL1B
MCM2	Minichromosome Maintenance Complex Component 2	Protein Coding	45	GC03P127598	0.172717214	https://www.genecards.org/cgi-bin/carddisp.pl?gene=MCM2
MTHFD1	Methylenetetrahydrofolate Dehydrogenase, Cyclohydrolase And Formyltetrahydrofolate Synthetase 1	Protein Coding	45	GC14P064388	0.172717214	https://www.genecards.org/cgi-bin/carddisp.pl?gene=MTHFD1
PPP2R1A	Protein Phosphatase 2 Scaffold Subunit Aalpha	Protein Coding	45	GC19P067249	0.172717214	https://www.genecards.org/cgi-bin/carddisp.pl?gene=PPP2R1A
SLC25A1	Solute Carrier Family 25 Member 1	Protein Coding	45	GC22M019355	0.172717214	https://www.genecards.org/cgi-bin/carddisp.pl?gene=SLC25A1
SLC25A13	Solute Carrier Family 25 Member 13	Protein Coding	45	GC07M096120	0.172717214	https://www.genecards.org/cgi-bin/carddisp.pl?gene=SLC25A13
CFL1	Cofilin 1	Protein Coding	44	GC11M065823	0.172717214	https://www.genecards.org/cgi-bin/carddisp.pl?gene=CFL1
CLPP	Caseinolytic Mitochondrial Matrix Peptidase Proteolytic Subunit	Protein Coding	44	GC19P006629	0.172717214	https://www.genecards.org/cgi-bin/carddisp.pl?gene=CLPP
HSD17B10	Hydroxysteroid 17-Beta Dehydrogenase 10	Protein Coding	44	GC0XM053431	0.172717214	https://www.genecards.org/cgi-bin/carddisp.pl?gene=HSD17B10
MCM5	Minichromosome Maintenance Complex Component 5	Protein Coding	44	GC22P035400	0.172717214	https://www.genecards.org/cgi-bin/carddisp.pl?gene=MCM5
RPSA	Ribosomal Protein SA	Protein Coding	44	GC03P039406	0.172717214	https://www.genecards.org/cgi-bin/carddisp.pl?gene=RPSA
SET	SET Nuclear Proto-Oncogene	Protein Coding	44	GC09P128960	0.172717214	https://www.genecards.org/cgi-bin/carddisp.pl?gene=SET
TLR9	Toll Like Receptor 9	Protein Coding	44	GC03M052222	0.172717214	https://www.genecards.org/cgi-bin/carddisp.pl?gene=TLR9
DYNC1H1	Dynein Cytoplasmic 1 Heavy Chain 1	Protein Coding	43	GC14P109704	0.172717214	https://www.genecards.org/cgi-bin/carddisp.pl?gene=DYNC1H1
MCM7	Minichromosome Maintenance Complex Component 7	Protein Coding	43	GC07M100092	0.172717214	https://www.genecards.org/cgi-bin/carddisp.pl?gene=MCM7
RPL10	Ribosomal Protein L10	Protein Coding	43	GC0XP154389	0.172717214	https://www.genecards.org/cgi-bin/carddisp.pl?gene=RPL10
RPL21	Ribosomal Protein L21	Protein Coding	43	GC13P027251	0.172717214	https://www.genecards.org/cgi-bin/carddisp.pl?gene=RPL21
RUVBL2	RuvB Like AAA ATPase 2	Protein Coding	43	GC19P048993	0.172717214	https://www.genecards.org/cgi-bin/carddisp.pl?gene=RUVBL2
PSMD2	Proteasome 26S Subunit Ubiquitin Receptor, Non-ATPase 2	Protein Coding	42	GC03P184298	0.172717214	https://www.genecards.org/cgi-bin/carddisp.pl?gene=PSMD2
PSMD4	Proteasome 26S Subunit Ubiquitin Receptor, Non-ATPase 4	Protein Coding	42	GC01P151256	0.172717214	https://www.genecards.org/cgi-bin/carddisp.pl?gene=PSMD4
RPS20	Ribosomal Protein S20	Protein Coding	42	GC08M056067	0.172717214	https://www.genecards.org/cgi-bin/carddisp.pl?gene=RPS20
RPS3	Ribosomal Protein S3	Protein Coding	42	GC11P077882	0.172717214	https://www.genecards.org/cgi-bin/carddisp.pl?gene=RPS3
SNRPB	Small Nuclear Ribonucleoprotein Polypeptides B And B1	Protein Coding	42	GC20M002461	0.172717214	https://www.genecards.org/cgi-bin/carddisp.pl?gene=SNRPB
HDLBP	High Density Lipoprotein Binding Protein	Protein Coding	41	GC02M241227	0.172717214	https://www.genecards.org/cgi-bin/carddisp.pl?gene=HDLBP
NCL	Nucleolin	Protein Coding	41	GC02M231453	0.172717214	https://www.genecards.org/cgi-bin/carddisp.pl?gene=NCL
RBBP4	RB Binding Protein 4, Chromatin Remodeling Factor	Protein Coding	41	GC01P032651	0.172717214	https://www.genecards.org/cgi-bin/carddisp.pl?gene=RBBP4
RPL7A	Ribosomal Protein L7a	Protein Coding	41	GC09P133348	0.172717214	https://www.genecards.org/cgi-bin/carddisp.pl?gene=RPL7A
RPS15A	Ribosomal Protein S15a	Protein Coding	41	GC16M018781	0.172717214	https://www.genecards.org/cgi-bin/carddisp.pl?gene=RPS15A
RPS2	Ribosomal Protein S2	Protein Coding	41	GC16M007099	0.172717214	https://www.genecards.org/cgi-bin/carddisp.pl?gene=RPS2
SNAP29	Synaptosome Associated Protein 29	Protein Coding	41	GC22P020859	0.172717214	https://www.genecards.org/cgi-bin/carddisp.pl?gene=SNAP29
SON	SON DNA And RNA Binding Protein	Protein Coding	41	GC21P033542	0.172717214	https://www.genecards.org/cgi-bin/carddisp.pl?gene=SON
CCT4	Chaperonin Containing TCP1 Subunit 4	Protein Coding	40	GC02M061868	0.172717214	https://www.genecards.org/cgi-bin/carddisp.pl?gene=CCT4
DNAJA1	DnaJ Heat Shock Protein Family (Hsp40) Member A1	Protein Coding	40	GC09P033025	0.172717214	https://www.genecards.org/cgi-bin/carddisp.pl?gene=DNAJA1
MAGED1	MAGE Family Member D1	Protein Coding	40	GC0XP051803	0.172717214	https://www.genecards.org/cgi-bin/carddisp.pl?gene=MAGED1
RPL8	Ribosomal Protein L8	Protein Coding	40	GC08M145452	0.172717214	https://www.genecards.org/cgi-bin/carddisp.pl?gene=RPL8
RPLP0	Ribosomal Protein Lateral Stalk Subunit P0	Protein Coding	40	GC12M120196	0.172717214	https://www.genecards.org/cgi-bin/carddisp.pl?gene=RPLP0
RPS3A	Ribosomal Protein S3A	Protein Coding	40	GC04P151099	0.172717214	https://www.genecards.org/cgi-bin/carddisp.pl?gene=RPS3A
CCT6A	Chaperonin Containing TCP1 Subunit 6A	Protein Coding	39	GC07P056051	0.172717214	https://www.genecards.org/cgi-bin/carddisp.pl?gene=CCT6A
PPY	Pancreatic Polypeptide	Protein Coding	39	GC17M043940	0.172717214	https://www.genecards.org/cgi-bin/carddisp.pl?gene=PPY
PSMC2	Proteasome 26S Subunit, ATPase 2	Protein Coding	39	GC07P103328	0.172717214	https://www.genecards.org/cgi-bin/carddisp.pl?gene=PSMC2
RCN2	Reticulocalbin 2	Protein Coding	39	GC15P076931	0.172717214	https://www.genecards.org/cgi-bin/carddisp.pl?gene=RCN2
AMOT	Angiomotin	Protein Coding	38	GC0XM112774	0.172717214	https://www.genecards.org/cgi-bin/carddisp.pl?gene=AMOT
BAG2	BAG Cochaperone 2	Protein Coding	38	GC06P057172	0.172717214	https://www.genecards.org/cgi-bin/carddisp.pl?gene=BAG2
LRRFIP1	LRR Binding FLII Interacting Protein 1	Protein Coding	38	GC02P237627	0.172717214	https://www.genecards.org/cgi-bin/carddisp.pl?gene=LRRFIP1
PDIA6	Protein Disulfide Isomerase Family A Member 6	Protein Coding	38	GC02M010784	0.172717214	https://www.genecards.org/cgi-bin/carddisp.pl?gene=PDIA6
RPL14	Ribosomal Protein L14	Protein Coding	38	GC03P040458	0.172717214	https://www.genecards.org/cgi-bin/carddisp.pl?gene=RPL14
RPL6	Ribosomal Protein L6	Protein Coding	38	GC12M112320	0.172717214	https://www.genecards.org/cgi-bin/carddisp.pl?gene=RPL6
RPS18	Ribosomal Protein S18	Protein Coding	38	GC06P083759	0.172717214	https://www.genecards.org/cgi-bin/carddisp.pl?gene=RPS18
SF3B3	Splicing Factor 3b Subunit 3	Protein Coding	38	GC16P070523	0.172717214	https://www.genecards.org/cgi-bin/carddisp.pl?gene=SF3B3
SRSF7	Serine And Arginine Rich Splicing Factor 7	Protein Coding	38	GC02M038743	0.172717214	https://www.genecards.org/cgi-bin/carddisp.pl?gene=SRSF7
CA7	Carbonic Anhydrase 7	Protein Coding	37	GC16P066844	0.172717214	https://www.genecards.org/cgi-bin/carddisp.pl?gene=CA7
CACYBP	Calcyclin Binding Protein	Protein Coding	37	GC01P175001	0.172717214	https://www.genecards.org/cgi-bin/carddisp.pl?gene=CACYBP
CIRBP	Cold Inducible RNA Binding Protein	Protein Coding	37	GC19P001259	0.172717214	https://www.genecards.org/cgi-bin/carddisp.pl?gene=CIRBP
HNRNPH2	Heterogeneous Nuclear Ribonucleoprotein H2	Protein Coding	37	GC0XP101408	0.172717214	https://www.genecards.org/cgi-bin/carddisp.pl?gene=HNRNPH2
IST1	IST1 Factor Associated With ESCRT-III	Protein Coding	37	GC16P072066	0.172717214	https://www.genecards.org/cgi-bin/carddisp.pl?gene=IST1
RBM14	RNA Binding Motif Protein 14	Protein Coding	37	GC11P070099	0.172717214	https://www.genecards.org/cgi-bin/carddisp.pl?gene=RBM14
RBM39	RNA Binding Motif Protein 39	Protein Coding	37	GC20M035703	0.172717214	https://www.genecards.org/cgi-bin/carddisp.pl?gene=RBM39
RPL17	Ribosomal Protein L17	Protein Coding	37	GC18M049488	0.172717214	https://www.genecards.org/cgi-bin/carddisp.pl?gene=RPL17
PABPC3	Poly(A) Binding Protein Cytoplasmic 3	Protein Coding	36	GC13P025445	0.172717214	https://www.genecards.org/cgi-bin/carddisp.pl?gene=PABPC3
RPS25	Ribosomal Protein S25	Protein Coding	36	GC11M119015	0.172717214	https://www.genecards.org/cgi-bin/carddisp.pl?gene=RPS25
STK32A	Serine/Threonine Kinase 32A	Protein Coding	36	GC05P147234	0.172717214	https://www.genecards.org/cgi-bin/carddisp.pl?gene=STK32A
TP53INP1	Tumor Protein P53 Inducible Nuclear Protein 1	Protein Coding	36	GC08M094925	0.172717214	https://www.genecards.org/cgi-bin/carddisp.pl?gene=TP53INP1
EPRS1	Glutamyl-Prolyl-TRNA Synthetase 1	Protein Coding	35	GC01M219969	0.172717214	https://www.genecards.org/cgi-bin/carddisp.pl?gene=EPRS1
RACK1	Receptor For Activated C Kinase 1	Protein Coding	35	GC05M181795	0.172717214	https://www.genecards.org/cgi-bin/carddisp.pl?gene=RACK1
SERBP1	SERPINE1 MRNA Binding Protein 1	Protein Coding	35	GC01M067407	0.172717214	https://www.genecards.org/cgi-bin/carddisp.pl?gene=SERBP1
TMEM11	Transmembrane Protein 11	Protein Coding	35	GC17M021197	0.172717214	https://www.genecards.org/cgi-bin/carddisp.pl?gene=TMEM11
ATG9B	Autophagy Related 9B	Protein Coding	34	GC07M151012	0.172717214	https://www.genecards.org/cgi-bin/carddisp.pl?gene=ATG9B
NTPCR	Nucleoside-Triphosphatase, Cancer-Related	Protein Coding	34	GC01P232950	0.172717214	https://www.genecards.org/cgi-bin/carddisp.pl?gene=NTPCR
RPL26L1	Ribosomal Protein L26 Like 1	Protein Coding	34	GC05P172958	0.172717214	https://www.genecards.org/cgi-bin/carddisp.pl?gene=RPL26L1
FAM131B	Family With Sequence Similarity 131 Member B	Protein Coding	33	GC07M143353	0.172717214	https://www.genecards.org/cgi-bin/carddisp.pl?gene=FAM131B
H1-0	H1.0 Linker Histone	Protein Coding	31	GC22P039222	0.172717214	https://www.genecards.org/cgi-bin/carddisp.pl?gene=H1-0
H3C1	H3 Clustered Histone 1	Protein Coding	31	GC06P083483	0.172717214	https://www.genecards.org/cgi-bin/carddisp.pl?gene=H3C1
ATP5F1C	ATP Synthase F1 Subunit Gamma	Protein Coding	30	GC10P007789	0.172717214	https://www.genecards.org/cgi-bin/carddisp.pl?gene=ATP5F1C
H3C2	H3 Clustered Histone 2	Protein Coding	29	GC06M026032	0.172717214	https://www.genecards.org/cgi-bin/carddisp.pl?gene=H3C2
H3C3	H3 Clustered Histone 3	Protein Coding	29	GC06P083486	0.172717214	https://www.genecards.org/cgi-bin/carddisp.pl?gene=H3C3
H3C12	H3 Clustered Histone 12	Protein Coding	28	GC06M066514	0.172717214	https://www.genecards.org/cgi-bin/carddisp.pl?gene=H3C12
H3C4	H3 Clustered Histone 4	Protein Coding	28	GC06M066515	0.172717214	https://www.genecards.org/cgi-bin/carddisp.pl?gene=H3C4
H3C10	H3 Clustered Histone 10	Protein Coding	27	GC06P083548	0.172717214	https://www.genecards.org/cgi-bin/carddisp.pl?gene=H3C10
H2AC18	H2A Clustered Histone 18	Protein Coding	26	GC01M152015	0.172717214	https://www.genecards.org/cgi-bin/carddisp.pl?gene=H2AC18
H3C11	H3 Clustered Histone 11	Protein Coding	26	GC06M066513	0.172717214	https://www.genecards.org/cgi-bin/carddisp.pl?gene=H3C11
H3C6	H3 Clustered Histone 6	Protein Coding	26	GC06P084429	0.172717214	https://www.genecards.org/cgi-bin/carddisp.pl?gene=H3C6
H3C7	H3 Clustered Histone 7	Protein Coding	26	GC06M066516	0.172717214	https://www.genecards.org/cgi-bin/carddisp.pl?gene=H3C7
H3C8	H3 Clustered Histone 8	Protein Coding	26	GC06M066517	0.172717214	https://www.genecards.org/cgi-bin/carddisp.pl?gene=H3C8
ATR	ATR Serine/Threonine Kinase	Protein Coding	50	GC03M142449	0.14102301	https://www.genecards.org/cgi-bin/carddisp.pl?gene=ATR
CTSD	Cathepsin D	Protein Coding	50	GC11M001752	0.14102301	https://www.genecards.org/cgi-bin/carddisp.pl?gene=CTSD
PPARG	Peroxisome Proliferator Activated Receptor Gamma	Protein Coding	50	GC03P012287	0.14102301	https://www.genecards.org/cgi-bin/carddisp.pl?gene=PPARG
ATP2A2	ATPase Sarcoplasmic/Endoplasmic Reticulum Ca2+ Transporting 2	Protein Coding	49	GC12P110280	0.14102301	https://www.genecards.org/cgi-bin/carddisp.pl?gene=ATP2A2
CA2	Carbonic Anhydrase 2	Protein Coding	49	GC08P085463	0.14102301	https://www.genecards.org/cgi-bin/carddisp.pl?gene=CA2
SCN5A	Sodium Voltage-Gated Channel Alpha Subunit 5	Protein Coding	49	GC03M038549	0.14102301	https://www.genecards.org/cgi-bin/carddisp.pl?gene=SCN5A
BRCA1	BRCA1 DNA Repair Associated	Protein Coding	48	GC17M043044	0.14102301	https://www.genecards.org/cgi-bin/carddisp.pl?gene=BRCA1
COL1A1	Collagen Type I Alpha 1 Chain	Protein Coding	48	GC17M050183	0.14102301	https://www.genecards.org/cgi-bin/carddisp.pl?gene=COL1A1
EPAS1	Endothelial PAS Domain Protein 1	Protein Coding	48	GC02P046293	0.14102301	https://www.genecards.org/cgi-bin/carddisp.pl?gene=EPAS1
MSH6	MutS Homolog 6	Protein Coding	48	GC02P047695	0.14102301	https://www.genecards.org/cgi-bin/carddisp.pl?gene=MSH6
PPIB	Peptidylprolyl Isomerase B	Protein Coding	48	GC15M064155	0.14102301	https://www.genecards.org/cgi-bin/carddisp.pl?gene=PPIB
PRKDC	Protein Kinase, DNA-Activated, Catalytic Subunit	Protein Coding	48	GC08M047773	0.14102301	https://www.genecards.org/cgi-bin/carddisp.pl?gene=PRKDC
AHCY	Adenosylhomocysteinase	Protein Coding	47	GC20M034827	0.14102301	https://www.genecards.org/cgi-bin/carddisp.pl?gene=AHCY
EEF2	Eukaryotic Translation Elongation Factor 2	Protein Coding	47	GC19M003976	0.14102301	https://www.genecards.org/cgi-bin/carddisp.pl?gene=EEF2
IL6	Interleukin 6	Protein Coding	47	GC07P022725	0.14102301	https://www.genecards.org/cgi-bin/carddisp.pl?gene=IL6
IRAK1	Interleukin 1 Receptor Associated Kinase 1	Protein Coding	47	GC0XM154010	0.14102301	https://www.genecards.org/cgi-bin/carddisp.pl?gene=IRAK1
RPS19	Ribosomal Protein S19	Protein Coding	47	GC19P066764	0.14102301	https://www.genecards.org/cgi-bin/carddisp.pl?gene=RPS19
YWHAG	Tyrosine 3-Monooxygenase/Tryptophan 5-Monooxygenase Activation Protein Gamma	Protein Coding	47	GC07M076839	0.14102301	https://www.genecards.org/cgi-bin/carddisp.pl?gene=YWHAG
ACACA	Acetyl-CoA Carboxylase Alpha	Protein Coding	46	GC17M037084	0.14102301	https://www.genecards.org/cgi-bin/carddisp.pl?gene=ACACA
ALDOA	Aldolase, Fructose-Bisphosphate A	Protein Coding	46	GC16P030064	0.14102301	https://www.genecards.org/cgi-bin/carddisp.pl?gene=ALDOA
ATP2B3	ATPase Plasma Membrane Ca2+ Transporting 3	Protein Coding	46	GC0XP153517	0.14102301	https://www.genecards.org/cgi-bin/carddisp.pl?gene=ATP2B3
FLNA	Filamin A	Protein Coding	46	GC0XM154348	0.14102301	https://www.genecards.org/cgi-bin/carddisp.pl?gene=FLNA
FLNB	Filamin B	Protein Coding	46	GC03P058008	0.14102301	https://www.genecards.org/cgi-bin/carddisp.pl?gene=FLNB
GPI	Glucose-6-Phosphate Isomerase	Protein Coding	46	GC19P034359	0.14102301	https://www.genecards.org/cgi-bin/carddisp.pl?gene=GPI
GSN	Gelsolin	Protein Coding	46	GC09P121201	0.14102301	https://www.genecards.org/cgi-bin/carddisp.pl?gene=GSN
IL6R	Interleukin 6 Receptor	Protein Coding	46	GC01P154405	0.14102301	https://www.genecards.org/cgi-bin/carddisp.pl?gene=IL6R
P4HB	Prolyl 4-Hydroxylase Subunit Beta	Protein Coding	46	GC17M081843	0.14102301	https://www.genecards.org/cgi-bin/carddisp.pl?gene=P4HB
RANBP2	RAN Binding Protein 2	Protein Coding	46	GC02P108719	0.14102301	https://www.genecards.org/cgi-bin/carddisp.pl?gene=RANBP2
RDX	Radixin	Protein Coding	46	GC11M109864	0.14102301	https://www.genecards.org/cgi-bin/carddisp.pl?gene=RDX
SDHA	Succinate Dehydrogenase Complex Flavoprotein Subunit A	Protein Coding	46	GC05P000208	0.14102301	https://www.genecards.org/cgi-bin/carddisp.pl?gene=SDHA
TPM1	Tropomyosin 1	Protein Coding	46	GC15P120433	0.14102301	https://www.genecards.org/cgi-bin/carddisp.pl?gene=TPM1
TUBB1	Tubulin Beta 1 Class VI	Protein Coding	46	GC20P059020	0.14102301	https://www.genecards.org/cgi-bin/carddisp.pl?gene=TUBB1
ACLY	ATP Citrate Lyase	Protein Coding	45	GC17M041866	0.14102301	https://www.genecards.org/cgi-bin/carddisp.pl?gene=ACLY
ACTA2	Actin Alpha 2, Smooth Muscle	Protein Coding	45	GC10M088935	0.14102301	https://www.genecards.org/cgi-bin/carddisp.pl?gene=ACTA2
AFG3L2	AFG3 Like Matrix AAA Peptidase Subunit 2	Protein Coding	45	GC18M012328	0.14102301	https://www.genecards.org/cgi-bin/carddisp.pl?gene=AFG3L2
AKR1B1	Aldo-Keto Reductase Family 1 Member B	Protein Coding	45	GC07M134442	0.14102301	https://www.genecards.org/cgi-bin/carddisp.pl?gene=AKR1B1
ARHGDIA	Rho GDP Dissociation Inhibitor Alpha	Protein Coding	45	GC17M081867	0.14102301	https://www.genecards.org/cgi-bin/carddisp.pl?gene=ARHGDIA
ASNS	Asparagine Synthetase (Glutamine-Hydrolyzing)	Protein Coding	45	GC07M097854	0.14102301	https://www.genecards.org/cgi-bin/carddisp.pl?gene=ASNS
GANAB	Glucosidase II Alpha Subunit	Protein Coding	45	GC11M089627	0.14102301	https://www.genecards.org/cgi-bin/carddisp.pl?gene=GANAB
GJB1	Gap Junction Protein Beta 1	Protein Coding	45	GC0XP071212	0.14102301	https://www.genecards.org/cgi-bin/carddisp.pl?gene=GJB1
HADHA	Hydroxyacyl-CoA Dehydrogenase Trifunctional Multienzyme Complex Subunit Alpha	Protein Coding	45	GC02M026190	0.14102301	https://www.genecards.org/cgi-bin/carddisp.pl?gene=HADHA
HADHB	Hydroxyacyl-CoA Dehydrogenase Trifunctional Multienzyme Complex Subunit Beta	Protein Coding	45	GC02P026243	0.14102301	https://www.genecards.org/cgi-bin/carddisp.pl?gene=HADHB
LDHB	Lactate Dehydrogenase B	Protein Coding	45	GC12M021635	0.14102301	https://www.genecards.org/cgi-bin/carddisp.pl?gene=LDHB
MCM4	Minichromosome Maintenance Complex Component 4	Protein Coding	45	GC08P047965	0.14102301	https://www.genecards.org/cgi-bin/carddisp.pl?gene=MCM4
MSN	Moesin	Protein Coding	45	GC0XP065588	0.14102301	https://www.genecards.org/cgi-bin/carddisp.pl?gene=MSN
MYH10	Myosin Heavy Chain 10	Protein Coding	45	GC17M008474	0.14102301	https://www.genecards.org/cgi-bin/carddisp.pl?gene=MYH10
NDUFS3	NADH:Ubiquinone Oxidoreductase Core Subunit S3	Protein Coding	45	GC11P047567	0.14102301	https://www.genecards.org/cgi-bin/carddisp.pl?gene=NDUFS3
PCCA	Propionyl-CoA Carboxylase Subunit Alpha	Protein Coding	45	GC13P100089	0.14102301	https://www.genecards.org/cgi-bin/carddisp.pl?gene=PCCA
PCCB	Propionyl-CoA Carboxylase Subunit Beta	Protein Coding	45	GC03P136250	0.14102301	https://www.genecards.org/cgi-bin/carddisp.pl?gene=PCCB
PCK2	Phosphoenolpyruvate Carboxykinase 2, Mitochondrial	Protein Coding	45	GC14P024094	0.14102301	https://www.genecards.org/cgi-bin/carddisp.pl?gene=PCK2
PFN1	Profilin 1	Protein Coding	45	GC17M004945	0.14102301	https://www.genecards.org/cgi-bin/carddisp.pl?gene=PFN1
PPIA	Peptidylprolyl Isomerase A	Protein Coding	45	GC07P044807	0.14102301	https://www.genecards.org/cgi-bin/carddisp.pl?gene=PPIA
PRSS1	Serine Protease 1	Protein Coding	45	GC07P148339	0.14102301	https://www.genecards.org/cgi-bin/carddisp.pl?gene=PRSS1
PSAT1	Phosphoserine Aminotransferase 1	Protein Coding	45	GC09P078297	0.14102301	https://www.genecards.org/cgi-bin/carddisp.pl?gene=PSAT1
RPL5	Ribosomal Protein L5	Protein Coding	45	GC01P092832	0.14102301	https://www.genecards.org/cgi-bin/carddisp.pl?gene=RPL5
TKT	Transketolase	Protein Coding	45	GC03M053224	0.14102301	https://www.genecards.org/cgi-bin/carddisp.pl?gene=TKT
TPI1	Triosephosphate Isomerase 1	Protein Coding	45	GC12P006867	0.14102301	https://www.genecards.org/cgi-bin/carddisp.pl?gene=TPI1
TPM3	Tropomyosin 3	Protein Coding	45	GC01M154127	0.14102301	https://www.genecards.org/cgi-bin/carddisp.pl?gene=TPM3
UBA1	Ubiquitin Like Modifier Activating Enzyme 1	Protein Coding	45	GC0XP047190	0.14102301	https://www.genecards.org/cgi-bin/carddisp.pl?gene=UBA1
VCL	Vinculin	Protein Coding	45	GC10P073995	0.14102301	https://www.genecards.org/cgi-bin/carddisp.pl?gene=VCL
ACTG2	Actin Gamma 2, Smooth Muscle	Protein Coding	44	GC02P073892	0.14102301	https://www.genecards.org/cgi-bin/carddisp.pl?gene=ACTG2
ARAF	A-Raf Proto-Oncogene, Serine/Threonine Kinase	Protein Coding	44	GC0XP047572	0.14102301	https://www.genecards.org/cgi-bin/carddisp.pl?gene=ARAF
ARF1	ADP Ribosylation Factor 1	Protein Coding	44	GC01P228082	0.14102301	https://www.genecards.org/cgi-bin/carddisp.pl?gene=ARF1
ATIC	5-Aminoimidazole-4-Carboxamide Ribonucleotide Formyltransferase/IMP Cyclohydrolase	Protein Coding	44	GC02P215311	0.14102301	https://www.genecards.org/cgi-bin/carddisp.pl?gene=ATIC
CALM1	Calmodulin 1	Protein Coding	44	GC14P090396	0.14102301	https://www.genecards.org/cgi-bin/carddisp.pl?gene=CALM1
CTPS1	CTP Synthase 1	Protein Coding	44	GC01P040979	0.14102301	https://www.genecards.org/cgi-bin/carddisp.pl?gene=CTPS1
DDX6	DEAD-Box Helicase 6	Protein Coding	44	GC11M118748	0.14102301	https://www.genecards.org/cgi-bin/carddisp.pl?gene=DDX6
DLAT	Dihydrolipoamide S-Acetyltransferase	Protein Coding	44	GC11P112026	0.14102301	https://www.genecards.org/cgi-bin/carddisp.pl?gene=DLAT
EEF1A2	Eukaryotic Translation Elongation Factor 1 Alpha 2	Protein Coding	44	GC20M063488	0.14102301	https://www.genecards.org/cgi-bin/carddisp.pl?gene=EEF1A2
EIF4A1	Eukaryotic Translation Initiation Factor 4A1	Protein Coding	44	GC17P007572	0.14102301	https://www.genecards.org/cgi-bin/carddisp.pl?gene=EIF4A1
FLNC	Filamin C	Protein Coding	44	GC07P128830	0.14102301	https://www.genecards.org/cgi-bin/carddisp.pl?gene=FLNC
HYOU1	Hypoxia Up-Regulated 1	Protein Coding	44	GC11M119206	0.14102301	https://www.genecards.org/cgi-bin/carddisp.pl?gene=HYOU1
MCM3	Minichromosome Maintenance Complex Component 3	Protein Coding	44	GC06M052264	0.14102301	https://www.genecards.org/cgi-bin/carddisp.pl?gene=MCM3
MTNR1B	Melatonin Receptor 1B	Protein Coding	44	GC11P092969	0.14102301	https://www.genecards.org/cgi-bin/carddisp.pl?gene=MTNR1B
NDUFS1	NADH:Ubiquinone Oxidoreductase Core Subunit S1	Protein Coding	44	GC02M206114	0.14102301	https://www.genecards.org/cgi-bin/carddisp.pl?gene=NDUFS1
NME1	NME/NM23 Nucleoside Diphosphate Kinase 1	Protein Coding	44	GC17P056083	0.14102301	https://www.genecards.org/cgi-bin/carddisp.pl?gene=NME1
PABPN1	Poly(A) Binding Protein Nuclear 1	Protein Coding	44	GC14P033039	0.14102301	https://www.genecards.org/cgi-bin/carddisp.pl?gene=PABPN1
PARK7	Parkinsonism Associated Deglycase	Protein Coding	44	GC01P008102	0.14102301	https://www.genecards.org/cgi-bin/carddisp.pl?gene=PARK7
PRDX2	Peroxiredoxin 2	Protein Coding	44	GC19M012796	0.14102301	https://www.genecards.org/cgi-bin/carddisp.pl?gene=PRDX2
PSMA6	Proteasome 20S Subunit Alpha 6	Protein Coding	44	GC14P035278	0.14102301	https://www.genecards.org/cgi-bin/carddisp.pl?gene=PSMA6
SF3B1	Splicing Factor 3b Subunit 1	Protein Coding	44	GC02M197427	0.14102301	https://www.genecards.org/cgi-bin/carddisp.pl?gene=SF3B1
SMC1A	Structural Maintenance Of Chromosomes 1A	Protein Coding	44	GC0XM053374	0.14102301	https://www.genecards.org/cgi-bin/carddisp.pl?gene=SMC1A
SMC3	Structural Maintenance Of Chromosomes 3	Protein Coding	44	GC10P110567	0.14102301	https://www.genecards.org/cgi-bin/carddisp.pl?gene=SMC3
TUBA4A	Tubulin Alpha 4a	Protein Coding	44	GC02M219249	0.14102301	https://www.genecards.org/cgi-bin/carddisp.pl?gene=TUBA4A
TUBB4A	Tubulin Beta 4A Class IVa	Protein Coding	44	GC19M006496	0.14102301	https://www.genecards.org/cgi-bin/carddisp.pl?gene=TUBB4A
YWHAQ	Tyrosine 3-Monooxygenase/Tryptophan 5-Monooxygenase Activation Protein Theta	Protein Coding	44	GC02M009583	0.14102301	https://www.genecards.org/cgi-bin/carddisp.pl?gene=YWHAQ
C4A	Complement C4A (Rodgers Blood Group)	Protein Coding	43	GC06P083718	0.14102301	https://www.genecards.org/cgi-bin/carddisp.pl?gene=C4A
C4B	Complement C4B (Chido Blood Group)	Protein Coding	43	GC06P032014	0.14102301	https://www.genecards.org/cgi-bin/carddisp.pl?gene=C4B
CCT5	Chaperonin Containing TCP1 Subunit 5	Protein Coding	43	GC05P010236	0.14102301	https://www.genecards.org/cgi-bin/carddisp.pl?gene=CCT5
CHD4	Chromodomain Helicase DNA Binding Protein 4	Protein Coding	43	GC12M006570	0.14102301	https://www.genecards.org/cgi-bin/carddisp.pl?gene=CHD4
CHGA	Chromogranin A	Protein Coding	43	GC14P092944	0.14102301	https://www.genecards.org/cgi-bin/carddisp.pl?gene=CHGA
CSTA	Cystatin A	Protein Coding	43	GC03P122325	0.14102301	https://www.genecards.org/cgi-bin/carddisp.pl?gene=CSTA
CUX1	Cut Like Homeobox 1	Protein Coding	43	GC07P101815	0.14102301	https://www.genecards.org/cgi-bin/carddisp.pl?gene=CUX1
DDX41	DEAD-Box Helicase 41	Protein Coding	43	GC05M177511	0.14102301	https://www.genecards.org/cgi-bin/carddisp.pl?gene=DDX41
EZR	Ezrin	Protein Coding	43	GC06M158765	0.14102301	https://www.genecards.org/cgi-bin/carddisp.pl?gene=EZR
FKBP4	FKBP Prolyl Isomerase 4	Protein Coding	43	GC12P002795	0.14102301	https://www.genecards.org/cgi-bin/carddisp.pl?gene=FKBP4
GMPS	Guanine Monophosphate Synthase	Protein Coding	43	GC03P155870	0.14102301	https://www.genecards.org/cgi-bin/carddisp.pl?gene=GMPS
HAND2	Heart And Neural Crest Derivatives Expressed 2	Protein Coding	43	GC04M173524	0.14102301	https://www.genecards.org/cgi-bin/carddisp.pl?gene=HAND2
IGF2BP2	Insulin Like Growth Factor 2 MRNA Binding Protein 2	Protein Coding	43	GC03M185643	0.14102301	https://www.genecards.org/cgi-bin/carddisp.pl?gene=IGF2BP2
NDUFS2	NADH:Ubiquinone Oxidoreductase Core Subunit S2	Protein Coding	43	GC01P161197	0.14102301	https://www.genecards.org/cgi-bin/carddisp.pl?gene=NDUFS2
NONO	Non-POU Domain Containing Octamer Binding	Protein Coding	43	GC0XP071255	0.14102301	https://www.genecards.org/cgi-bin/carddisp.pl?gene=NONO
NUMA1	Nuclear Mitotic Apparatus Protein 1	Protein Coding	43	GC11M072002	0.14102301	https://www.genecards.org/cgi-bin/carddisp.pl?gene=NUMA1
PKP2	Plakophilin 2	Protein Coding	43	GC12M032790	0.14102301	https://www.genecards.org/cgi-bin/carddisp.pl?gene=PKP2
PRMT5	Protein Arginine Methyltransferase 5	Protein Coding	43	GC14M022920	0.14102301	https://www.genecards.org/cgi-bin/carddisp.pl?gene=PRMT5
PSMB1	Proteasome 20S Subunit Beta 1	Protein Coding	43	GC06M170535	0.14102301	https://www.genecards.org/cgi-bin/carddisp.pl?gene=PSMB1
RPL18	Ribosomal Protein L18	Protein Coding	43	GC19M048615	0.14102301	https://www.genecards.org/cgi-bin/carddisp.pl?gene=RPL18
RPL35	Ribosomal Protein L35	Protein Coding	43	GC09M124857	0.14102301	https://www.genecards.org/cgi-bin/carddisp.pl?gene=RPL35
STIP1	Stress Induced Phosphoprotein 1	Protein Coding	43	GC11P064382	0.14102301	https://www.genecards.org/cgi-bin/carddisp.pl?gene=STIP1
TRPC4	Transient Receptor Potential Cation Channel Subfamily C Member 4	Protein Coding	43	GC13M037636	0.14102301	https://www.genecards.org/cgi-bin/carddisp.pl?gene=TRPC4
ZYX	Zyxin	Protein Coding	43	GC07P143381	0.14102301	https://www.genecards.org/cgi-bin/carddisp.pl?gene=ZYX
ATP2B1	ATPase Plasma Membrane Ca2+ Transporting 1	Protein Coding	42	GC12M089588	0.14102301	https://www.genecards.org/cgi-bin/carddisp.pl?gene=ATP2B1
DGKZ	Diacylglycerol Kinase Zeta	Protein Coding	42	GC11P046332	0.14102301	https://www.genecards.org/cgi-bin/carddisp.pl?gene=DGKZ
DSG1	Desmoglein 1	Protein Coding	42	GC18P031318	0.14102301	https://www.genecards.org/cgi-bin/carddisp.pl?gene=DSG1
EIF4A3	Eukaryotic Translation Initiation Factor 4A3	Protein Coding	42	GC17M080135	0.14102301	https://www.genecards.org/cgi-bin/carddisp.pl?gene=EIF4A3
FARSB	Phenylalanyl-TRNA Synthetase Subunit Beta	Protein Coding	42	GC02M222570	0.14102301	https://www.genecards.org/cgi-bin/carddisp.pl?gene=FARSB
FXR1	FMR1 Autosomal Homolog 1	Protein Coding	42	GC03P180868	0.14102301	https://www.genecards.org/cgi-bin/carddisp.pl?gene=FXR1
GART	Phosphoribosylglycinamide Formyltransferase, Phosphoribosylglycinamide Synthetase, Phosphoribosylaminoimidazole Synthetase	Protein Coding	42	GC21M033503	0.14102301	https://www.genecards.org/cgi-bin/carddisp.pl?gene=GART
GCNT2	Glucosaminyl (N-Acetyl) Transferase 2 (I Blood Group)	Protein Coding	42	GC06P010492	0.14102301	https://www.genecards.org/cgi-bin/carddisp.pl?gene=GCNT2
LMNB2	Lamin B2	Protein Coding	42	GC19M005364	0.14102301	https://www.genecards.org/cgi-bin/carddisp.pl?gene=LMNB2
MARK2	Microtubule Affinity Regulating Kinase 2	Protein Coding	42	GC11P063838	0.14102301	https://www.genecards.org/cgi-bin/carddisp.pl?gene=MARK2
MCCC2	Methylcrotonyl-CoA Carboxylase Subunit 2	Protein Coding	42	GC05P072983	0.14102301	https://www.genecards.org/cgi-bin/carddisp.pl?gene=MCCC2
MCM6	Minichromosome Maintenance Complex Component 6	Protein Coding	42	GC02M135839	0.14102301	https://www.genecards.org/cgi-bin/carddisp.pl?gene=MCM6
NDUFS4	NADH:Ubiquinone Oxidoreductase Subunit S4	Protein Coding	42	GC05P053560	0.14102301	https://www.genecards.org/cgi-bin/carddisp.pl?gene=NDUFS4
PDCD6IP	Programmed Cell Death 6 Interacting Protein	Protein Coding	42	GC03P033798	0.14102301	https://www.genecards.org/cgi-bin/carddisp.pl?gene=PDCD6IP
PPP1R12A	Protein Phosphatase 1 Regulatory Subunit 12A	Protein Coding	42	GC12M079773	0.14102301	https://www.genecards.org/cgi-bin/carddisp.pl?gene=PPP1R12A
PSMA1	Proteasome 20S Subunit Alpha 1	Protein Coding	42	GC11M014505	0.14102301	https://www.genecards.org/cgi-bin/carddisp.pl?gene=PSMA1
PSMA3	Proteasome 20S Subunit Alpha 3	Protein Coding	42	GC14P058244	0.14102301	https://www.genecards.org/cgi-bin/carddisp.pl?gene=PSMA3
PSMA4	Proteasome 20S Subunit Alpha 4	Protein Coding	42	GC15P078540	0.14102301	https://www.genecards.org/cgi-bin/carddisp.pl?gene=PSMA4
PSMA5	Proteasome 20S Subunit Alpha 5	Protein Coding	42	GC01M109399	0.14102301	https://www.genecards.org/cgi-bin/carddisp.pl?gene=PSMA5
RAN	RAN, Member RAS Oncogene Family	Protein Coding	42	GC12P130871	0.14102301	https://www.genecards.org/cgi-bin/carddisp.pl?gene=RAN
RBMX	RNA Binding Motif Protein X-Linked	Protein Coding	42	GC0XM136848	0.14102301	https://www.genecards.org/cgi-bin/carddisp.pl?gene=RBMX
SLC1A5	Solute Carrier Family 1 Member 5	Protein Coding	42	GC19M065991	0.14102301	https://www.genecards.org/cgi-bin/carddisp.pl?gene=SLC1A5
SLC25A11	Solute Carrier Family 25 Member 11	Protein Coding	42	GC17M004937	0.14102301	https://www.genecards.org/cgi-bin/carddisp.pl?gene=SLC25A11
TACC3	Transforming Acidic Coiled-Coil Containing Protein 3	Protein Coding	42	GC04P001723	0.14102301	https://www.genecards.org/cgi-bin/carddisp.pl?gene=TACC3
TRIM32	Tripartite Motif Containing 32	Protein Coding	42	GC09P116687	0.14102301	https://www.genecards.org/cgi-bin/carddisp.pl?gene=TRIM32
AGPS	Alkylglycerone Phosphate Synthase	Protein Coding	41	GC02P177392	0.14102301	https://www.genecards.org/cgi-bin/carddisp.pl?gene=AGPS
ARCN1	Archain 1	Protein Coding	41	GC11P118572	0.14102301	https://www.genecards.org/cgi-bin/carddisp.pl?gene=ARCN1
ATRIP	ATR Interacting Protein	Protein Coding	41	GC03P048964	0.14102301	https://www.genecards.org/cgi-bin/carddisp.pl?gene=ATRIP
CALU	Calumenin	Protein Coding	41	GC07P128739	0.14102301	https://www.genecards.org/cgi-bin/carddisp.pl?gene=CALU
CCT7	Chaperonin Containing TCP1 Subunit 7	Protein Coding	41	GC02P073233	0.14102301	https://www.genecards.org/cgi-bin/carddisp.pl?gene=CCT7
CDSN	Corneodesmosin	Protein Coding	41	GC06M031115	0.14102301	https://www.genecards.org/cgi-bin/carddisp.pl?gene=CDSN
CHGB	Chromogranin B	Protein Coding	41	GC20P005911	0.14102301	https://www.genecards.org/cgi-bin/carddisp.pl?gene=CHGB
CTTN	Cortactin	Protein Coding	41	GC11P070398	0.14102301	https://www.genecards.org/cgi-bin/carddisp.pl?gene=CTTN
DBT	Dihydrolipoamide Branched Chain Transacylase E2	Protein Coding	41	GC01M100186	0.14102301	https://www.genecards.org/cgi-bin/carddisp.pl?gene=DBT
DIS3	DIS3 Homolog, Exosome Endoribonuclease And 3'-5' Exoribonuclease	Protein Coding	41	GC13M072752	0.14102301	https://www.genecards.org/cgi-bin/carddisp.pl?gene=DIS3
DROSHA	Drosha Ribonuclease III	Protein Coding	41	GC05M031401	0.14102301	https://www.genecards.org/cgi-bin/carddisp.pl?gene=DROSHA
EFTUD2	Elongation Factor Tu GTP Binding Domain Containing 2	Protein Coding	41	GC17M044952	0.14102301	https://www.genecards.org/cgi-bin/carddisp.pl?gene=EFTUD2
EIF3A	Eukaryotic Translation Initiation Factor 3 Subunit A	Protein Coding	41	GC10M119034	0.14102301	https://www.genecards.org/cgi-bin/carddisp.pl?gene=EIF3A
FABP5	Fatty Acid Binding Protein 5	Protein Coding	41	GC08P081282	0.14102301	https://www.genecards.org/cgi-bin/carddisp.pl?gene=FABP5
FANCG	FA Complementation Group G	Protein Coding	41	GC09M035073	0.14102301	https://www.genecards.org/cgi-bin/carddisp.pl?gene=FANCG
IQGAP1	IQ Motif Containing GTPase Activating Protein 1	Protein Coding	41	GC15P090388	0.14102301	https://www.genecards.org/cgi-bin/carddisp.pl?gene=IQGAP1
KHDRBS1	KH RNA Binding Domain Containing, Signal Transduction Associated 1	Protein Coding	41	GC01P032013	0.14102301	https://www.genecards.org/cgi-bin/carddisp.pl?gene=KHDRBS1
KIF1C	Kinesin Family Member 1C	Protein Coding	41	GC17P005022	0.14102301	https://www.genecards.org/cgi-bin/carddisp.pl?gene=KIF1C
LARP7	La Ribonucleoprotein 7, Transcriptional Regulator	Protein Coding	41	GC04P112636	0.14102301	https://www.genecards.org/cgi-bin/carddisp.pl?gene=LARP7
MRPS22	Mitochondrial Ribosomal Protein S22	Protein Coding	41	GC03P139005	0.14102301	https://www.genecards.org/cgi-bin/carddisp.pl?gene=MRPS22
MYO1C	Myosin IC	Protein Coding	41	GC17M001464	0.14102301	https://www.genecards.org/cgi-bin/carddisp.pl?gene=MYO1C
NPC2	NPC Intracellular Cholesterol Transporter 2	Protein Coding	41	GC14M074476	0.14102301	https://www.genecards.org/cgi-bin/carddisp.pl?gene=NPC2
PAICS	Phosphoribosylaminoimidazole Carboxylase And Phosphoribosylaminoimidazolesuccinocarboxamide Synthase	Protein Coding	41	GC04P056410	0.14102301	https://www.genecards.org/cgi-bin/carddisp.pl?gene=PAICS
PCM1	Pericentriolar Material 1	Protein Coding	41	GC08P017922	0.14102301	https://www.genecards.org/cgi-bin/carddisp.pl?gene=PCM1
PLS3	Plastin 3	Protein Coding	41	GC0XP115560	0.14102301	https://www.genecards.org/cgi-bin/carddisp.pl?gene=PLS3
PSMA2	Proteasome 20S Subunit Alpha 2	Protein Coding	41	GC07M042916	0.14102301	https://www.genecards.org/cgi-bin/carddisp.pl?gene=PSMA2
PSMB6	Proteasome 20S Subunit Beta 6	Protein Coding	41	GC17P004796	0.14102301	https://www.genecards.org/cgi-bin/carddisp.pl?gene=PSMB6
PSMC5	Proteasome 26S Subunit, ATPase 5	Protein Coding	41	GC17P063827	0.14102301	https://www.genecards.org/cgi-bin/carddisp.pl?gene=PSMC5
RPL19	Ribosomal Protein L19	Protein Coding	41	GC17P039200	0.14102301	https://www.genecards.org/cgi-bin/carddisp.pl?gene=RPL19
RPL26	Ribosomal Protein L26	Protein Coding	41	GC17M008377	0.14102301	https://www.genecards.org/cgi-bin/carddisp.pl?gene=RPL26
RPL27	Ribosomal Protein L27	Protein Coding	41	GC17P042998	0.14102301	https://www.genecards.org/cgi-bin/carddisp.pl?gene=RPL27
RPS9	Ribosomal Protein S9	Protein Coding	41	GC19P069272	0.14102301	https://www.genecards.org/cgi-bin/carddisp.pl?gene=RPS9
S100A8	S100 Calcium Binding Protein A8	Protein Coding	41	GC01M153391	0.14102301	https://www.genecards.org/cgi-bin/carddisp.pl?gene=S100A8
S100A9	S100 Calcium Binding Protein A9	Protein Coding	41	GC01P153357	0.14102301	https://www.genecards.org/cgi-bin/carddisp.pl?gene=S100A9
SSB	Small RNA Binding Exonuclease Protection Factor La	Protein Coding	41	GC02P169791	0.14102301	https://www.genecards.org/cgi-bin/carddisp.pl?gene=SSB
TRIM28	Tripartite Motif Containing 28	Protein Coding	41	GC19P058544	0.14102301	https://www.genecards.org/cgi-bin/carddisp.pl?gene=TRIM28
AGK	Acylglycerol Kinase	Protein Coding	40	GC07P141551	0.14102301	https://www.genecards.org/cgi-bin/carddisp.pl?gene=AGK
ANXA6	Annexin A6	Protein Coding	40	GC05M151100	0.14102301	https://www.genecards.org/cgi-bin/carddisp.pl?gene=ANXA6
ASPSCR1	ASPSCR1 Tether For SLC2A4, UBX Domain Containing	Protein Coding	40	GC17P081976	0.14102301	https://www.genecards.org/cgi-bin/carddisp.pl?gene=ASPSCR1
BCLAF1	BCL2 Associated Transcription Factor 1	Protein Coding	40	GC06M136256	0.14102301	https://www.genecards.org/cgi-bin/carddisp.pl?gene=BCLAF1
CBX1	Chromobox 1	Protein Coding	40	GC17M048070	0.14102301	https://www.genecards.org/cgi-bin/carddisp.pl?gene=CBX1
CBX3	Chromobox 3	Protein Coding	40	GC07P026201	0.14102301	https://www.genecards.org/cgi-bin/carddisp.pl?gene=CBX3
CEP55	Centrosomal Protein 55	Protein Coding	40	GC10P093496	0.14102301	https://www.genecards.org/cgi-bin/carddisp.pl?gene=CEP55
CLPX	Caseinolytic Mitochondrial Matrix Peptidase Chaperone Subunit X	Protein Coding	40	GC15M065148	0.14102301	https://www.genecards.org/cgi-bin/carddisp.pl?gene=CLPX
DYNC1I2	Dynein Cytoplasmic 1 Intermediate Chain 2	Protein Coding	40	GC02P171687	0.14102301	https://www.genecards.org/cgi-bin/carddisp.pl?gene=DYNC1I2
ELAVL1	ELAV Like RNA Binding Protein 1	Protein Coding	40	GC19M007958	0.14102301	https://www.genecards.org/cgi-bin/carddisp.pl?gene=ELAVL1
FLG	Filaggrin	Protein Coding	40	GC01M152274	0.14102301	https://www.genecards.org/cgi-bin/carddisp.pl?gene=FLG
IARS2	Isoleucyl-TRNA Synthetase 2, Mitochondrial	Protein Coding	40	GC01P220094	0.14102301	https://www.genecards.org/cgi-bin/carddisp.pl?gene=IARS2
IGF2BP3	Insulin Like Growth Factor 2 MRNA Binding Protein 3	Protein Coding	40	GC07M023316	0.14102301	https://www.genecards.org/cgi-bin/carddisp.pl?gene=IGF2BP3
KHSRP	KH-Type Splicing Regulatory Protein	Protein Coding	40	GC19M006413	0.14102301	https://www.genecards.org/cgi-bin/carddisp.pl?gene=KHSRP
MRPS28	Mitochondrial Ribosomal Protein S28	Protein Coding	40	GC08M079942	0.14102301	https://www.genecards.org/cgi-bin/carddisp.pl?gene=MRPS28
NUP210	Nucleoporin 210	Protein Coding	40	GC03M020709	0.14102301	https://www.genecards.org/cgi-bin/carddisp.pl?gene=NUP210
PA2G4	Proliferation-Associated 2G4	Protein Coding	40	GC12P057262	0.14102301	https://www.genecards.org/cgi-bin/carddisp.pl?gene=PA2G4
PABPC4	Poly(A) Binding Protein Cytoplasmic 4	Protein Coding	40	GC01M039560	0.14102301	https://www.genecards.org/cgi-bin/carddisp.pl?gene=PABPC4
PRPF4B	Pre-MRNA Processing Factor 4B	Protein Coding	40	GC06P004021	0.14102301	https://www.genecards.org/cgi-bin/carddisp.pl?gene=PRPF4B
PRPF6	Pre-MRNA Processing Factor 6	Protein Coding	40	GC20P063981	0.14102301	https://www.genecards.org/cgi-bin/carddisp.pl?gene=PRPF6
PSMB2	Proteasome 20S Subunit Beta 2	Protein Coding	40	GC01M035599	0.14102301	https://www.genecards.org/cgi-bin/carddisp.pl?gene=PSMB2
PSMB3	Proteasome 20S Subunit Beta 3	Protein Coding	40	GC17P038752	0.14102301	https://www.genecards.org/cgi-bin/carddisp.pl?gene=PSMB3
RBBP7	RB Binding Protein 7, Chromatin Remodeling Factor	Protein Coding	40	GC0XM016839	0.14102301	https://www.genecards.org/cgi-bin/carddisp.pl?gene=RBBP7
RBM8A	RNA Binding Motif Protein 8A	Protein Coding	40	GC01M145921	0.14102301	https://www.genecards.org/cgi-bin/carddisp.pl?gene=RBM8A
RFC4	Replication Factor C Subunit 4	Protein Coding	40	GC03M186789	0.14102301	https://www.genecards.org/cgi-bin/carddisp.pl?gene=RFC4
RNPEP	Arginyl Aminopeptidase	Protein Coding	40	GC01P201982	0.14102301	https://www.genecards.org/cgi-bin/carddisp.pl?gene=RNPEP
RPL27A	Ribosomal Protein L27a	Protein Coding	40	GC11P008682	0.14102301	https://www.genecards.org/cgi-bin/carddisp.pl?gene=RPL27A
RPL4	Ribosomal Protein L4	Protein Coding	40	GC15M066498	0.14102301	https://www.genecards.org/cgi-bin/carddisp.pl?gene=RPL4
RPL9	Ribosomal Protein L9	Protein Coding	40	GC04M039452	0.14102301	https://www.genecards.org/cgi-bin/carddisp.pl?gene=RPL9
RPN2	Ribophorin II	Protein Coding	40	GC20P037178	0.14102301	https://www.genecards.org/cgi-bin/carddisp.pl?gene=RPN2
RPS7	Ribosomal Protein S7	Protein Coding	40	GC02P003575	0.14102301	https://www.genecards.org/cgi-bin/carddisp.pl?gene=RPS7
SF3B2	Splicing Factor 3b Subunit 2	Protein Coding	40	GC11P066050	0.14102301	https://www.genecards.org/cgi-bin/carddisp.pl?gene=SF3B2
SMC4	Structural Maintenance Of Chromosomes 4	Protein Coding	40	GC03P160399	0.14102301	https://www.genecards.org/cgi-bin/carddisp.pl?gene=SMC4
SND1	Staphylococcal Nuclease And Tudor Domain Containing 1	Protein Coding	40	GC07P127652	0.14102301	https://www.genecards.org/cgi-bin/carddisp.pl?gene=SND1
SPAG9	Sperm Associated Antigen 9	Protein Coding	40	GC17M050962	0.14102301	https://www.genecards.org/cgi-bin/carddisp.pl?gene=SPAG9
SRP72	Signal Recognition Particle 72	Protein Coding	40	GC04P056466	0.14102301	https://www.genecards.org/cgi-bin/carddisp.pl?gene=SRP72
SRSF1	Serine And Arginine Rich Splicing Factor 1	Protein Coding	40	GC17M058000	0.14102301	https://www.genecards.org/cgi-bin/carddisp.pl?gene=SRSF1
SRSF2	Serine And Arginine Rich Splicing Factor 2	Protein Coding	40	GC17M076734	0.14102301	https://www.genecards.org/cgi-bin/carddisp.pl?gene=SRSF2
TLN1	Talin 1	Protein Coding	40	GC09M035696	0.14102301	https://www.genecards.org/cgi-bin/carddisp.pl?gene=TLN1
UBA5	Ubiquitin Like Modifier Activating Enzyme 5	Protein Coding	40	GC03P132654	0.14102301	https://www.genecards.org/cgi-bin/carddisp.pl?gene=UBA5
UBE2V1	Ubiquitin Conjugating Enzyme E2 V1	Protein Coding	40	GC20M050082	0.14102301	https://www.genecards.org/cgi-bin/carddisp.pl?gene=UBE2V1
UBE4B	Ubiquitination Factor E4B	Protein Coding	40	GC01P010032	0.14102301	https://www.genecards.org/cgi-bin/carddisp.pl?gene=UBE4B
UCHL5	Ubiquitin C-Terminal Hydrolase L5	Protein Coding	40	GC01M193012	0.14102301	https://www.genecards.org/cgi-bin/carddisp.pl?gene=UCHL5
ACSL3	Acyl-CoA Synthetase Long Chain Family Member 3	Protein Coding	39	GC02P222860	0.14102301	https://www.genecards.org/cgi-bin/carddisp.pl?gene=ACSL3
AMY2B	Amylase Alpha 2B	Protein Coding	39	GC01P103554	0.14102301	https://www.genecards.org/cgi-bin/carddisp.pl?gene=AMY2B
CALML3	Calmodulin Like 3	Protein Coding	39	GC10P005556	0.14102301	https://www.genecards.org/cgi-bin/carddisp.pl?gene=CALML3
CCT8	Chaperonin Containing TCP1 Subunit 8	Protein Coding	39	GC21M029055	0.14102301	https://www.genecards.org/cgi-bin/carddisp.pl?gene=CCT8
CSE1L	Chromosome Segregation 1 Like	Protein Coding	39	GC20P049046	0.14102301	https://www.genecards.org/cgi-bin/carddisp.pl?gene=CSE1L
DAP3	Death Associated Protein 3	Protein Coding	39	GC01P155794	0.14102301	https://www.genecards.org/cgi-bin/carddisp.pl?gene=DAP3
DHX16	DEAH-Box Helicase 16	Protein Coding	39	GC06M030653	0.14102301	https://www.genecards.org/cgi-bin/carddisp.pl?gene=DHX16
GAN	Gigaxonin	Protein Coding	39	GC16P081319	0.14102301	https://www.genecards.org/cgi-bin/carddisp.pl?gene=GAN
GSPT1	G1 To S Phase Transition 1	Protein Coding	39	GC16M011868	0.14102301	https://www.genecards.org/cgi-bin/carddisp.pl?gene=GSPT1
LCN1	Lipocalin 1	Protein Coding	39	GC09P135521	0.14102301	https://www.genecards.org/cgi-bin/carddisp.pl?gene=LCN1
MAGED2	MAGE Family Member D2	Protein Coding	39	GC0XP054807	0.14102301	https://www.genecards.org/cgi-bin/carddisp.pl?gene=MAGED2
MOV10	Mov10 RISC Complex RNA Helicase	Protein Coding	39	GC01P112673	0.14102301	https://www.genecards.org/cgi-bin/carddisp.pl?gene=MOV10
MRE11	MRE11 Homolog, Double Strand Break Repair Nuclease	Protein Coding	39	GC11M096553	0.14102301	https://www.genecards.org/cgi-bin/carddisp.pl?gene=MRE11
MRPL12	Mitochondrial Ribosomal Protein L12	Protein Coding	39	GC17P081704	0.14102301	https://www.genecards.org/cgi-bin/carddisp.pl?gene=MRPL12
RAB5C	RAB5C, Member RAS Oncogene Family	Protein Coding	39	GC17M042124	0.14102301	https://www.genecards.org/cgi-bin/carddisp.pl?gene=RAB5C
RPL24	Ribosomal Protein L24	Protein Coding	39	GC03M101681	0.14102301	https://www.genecards.org/cgi-bin/carddisp.pl?gene=RPL24
S100A7	S100 Calcium Binding Protein A7	Protein Coding	39	GC01M153457	0.14102301	https://www.genecards.org/cgi-bin/carddisp.pl?gene=S100A7
SUPT16H	SPT16 Homolog, Facilitates Chromatin Remodeling Subunit	Protein Coding	39	GC14M021351	0.14102301	https://www.genecards.org/cgi-bin/carddisp.pl?gene=SUPT16H
ZC3H14	Zinc Finger CCCH-Type Containing 14	Protein Coding	39	GC14P088562	0.14102301	https://www.genecards.org/cgi-bin/carddisp.pl?gene=ZC3H14
CDC40	Cell Division Cycle 40	Protein Coding	38	GC06P110180	0.14102301	https://www.genecards.org/cgi-bin/carddisp.pl?gene=CDC40
DDX21	DExD-Box Helicase 21	Protein Coding	38	GC10P068956	0.14102301	https://www.genecards.org/cgi-bin/carddisp.pl?gene=DDX21
DDX47	DEAD-Box Helicase 47	Protein Coding	38	GC12P021345	0.14102301	https://www.genecards.org/cgi-bin/carddisp.pl?gene=DDX47
DSC1	Desmocollin 1	Protein Coding	38	GC18M031129	0.14102301	https://www.genecards.org/cgi-bin/carddisp.pl?gene=DSC1
EEF1G	Eukaryotic Translation Elongation Factor 1 Gamma	Protein Coding	38	GC11M089615	0.14102301	https://www.genecards.org/cgi-bin/carddisp.pl?gene=EEF1G
EIF3B	Eukaryotic Translation Initiation Factor 3 Subunit B	Protein Coding	38	GC07P002354	0.14102301	https://www.genecards.org/cgi-bin/carddisp.pl?gene=EIF3B
EIF3L	Eukaryotic Translation Initiation Factor 3 Subunit L	Protein Coding	38	GC22P037848	0.14102301	https://www.genecards.org/cgi-bin/carddisp.pl?gene=EIF3L
FUBP1	Far Upstream Element Binding Protein 1	Protein Coding	38	GC01M077944	0.14102301	https://www.genecards.org/cgi-bin/carddisp.pl?gene=FUBP1
HNRNPH3	Heterogeneous Nuclear Ribonucleoprotein H3	Protein Coding	38	GC10P068331	0.14102301	https://www.genecards.org/cgi-bin/carddisp.pl?gene=HNRNPH3
HNRNPL	Heterogeneous Nuclear Ribonucleoprotein L	Protein Coding	38	GC19M038836	0.14102301	https://www.genecards.org/cgi-bin/carddisp.pl?gene=HNRNPL
ILF3	Interleukin Enhancer Binding Factor 3	Protein Coding	38	GC19P010655	0.14102301	https://www.genecards.org/cgi-bin/carddisp.pl?gene=ILF3
INA	Internexin Neuronal Intermediate Filament Protein Alpha	Protein Coding	38	GC10P103277	0.14102301	https://www.genecards.org/cgi-bin/carddisp.pl?gene=INA
KLHL9	Kelch Like Family Member 9	Protein Coding	38	GC09M021329	0.14102301	https://www.genecards.org/cgi-bin/carddisp.pl?gene=KLHL9
LARP1	La Ribonucleoprotein 1, Translational Regulator	Protein Coding	38	GC05P154682	0.14102301	https://www.genecards.org/cgi-bin/carddisp.pl?gene=LARP1
LIMA1	LIM Domain And Actin Binding 1	Protein Coding	38	GC12M050175	0.14102301	https://www.genecards.org/cgi-bin/carddisp.pl?gene=LIMA1
MRPS23	Mitochondrial Ribosomal Protein S23	Protein Coding	38	GC17M057834	0.14102301	https://www.genecards.org/cgi-bin/carddisp.pl?gene=MRPS23
MTA2	Metastasis Associated 1 Family Member 2	Protein Coding	38	GC11M089621	0.14102301	https://www.genecards.org/cgi-bin/carddisp.pl?gene=MTA2
MYL12A	Myosin Light Chain 12A	Protein Coding	38	GC18P003238	0.14102301	https://www.genecards.org/cgi-bin/carddisp.pl?gene=MYL12A
NPLOC4	NPL4 Homolog, Ubiquitin Recognition Factor	Protein Coding	38	GC17M081556	0.14102301	https://www.genecards.org/cgi-bin/carddisp.pl?gene=NPLOC4
PFN2	Profilin 2	Protein Coding	38	GC03M149964	0.14102301	https://www.genecards.org/cgi-bin/carddisp.pl?gene=PFN2
PIP	Prolactin Induced Protein	Protein Coding	38	GC07P143132	0.14102301	https://www.genecards.org/cgi-bin/carddisp.pl?gene=PIP
RPL29	Ribosomal Protein L29	Protein Coding	38	GC03M052033	0.14102301	https://www.genecards.org/cgi-bin/carddisp.pl?gene=RPL29
SARM1	Sterile Alpha And TIR Motif Containing 1	Protein Coding	38	GC17P028364	0.14102301	https://www.genecards.org/cgi-bin/carddisp.pl?gene=SARM1
SFXN1	Sideroflexin 1	Protein Coding	38	GC05P175477	0.14102301	https://www.genecards.org/cgi-bin/carddisp.pl?gene=SFXN1
SPECC1L	Sperm Antigen With Calponin Homology And Coiled-Coil Domains 1 Like	Protein Coding	38	GC22P036098	0.14102301	https://www.genecards.org/cgi-bin/carddisp.pl?gene=SPECC1L
SRSF3	Serine And Arginine Rich Splicing Factor 3	Protein Coding	38	GC06P083846	0.14102301	https://www.genecards.org/cgi-bin/carddisp.pl?gene=SRSF3
SRSF9	Serine And Arginine Rich Splicing Factor 9	Protein Coding	38	GC12M120461	0.14102301	https://www.genecards.org/cgi-bin/carddisp.pl?gene=SRSF9
TPM4	Tropomyosin 4	Protein Coding	38	GC19P066197	0.14102301	https://www.genecards.org/cgi-bin/carddisp.pl?gene=TPM4
UBE2O	Ubiquitin Conjugating Enzyme E2 O	Protein Coding	38	GC17M076389	0.14102301	https://www.genecards.org/cgi-bin/carddisp.pl?gene=UBE2O
UFM1	Ubiquitin Fold Modifier 1	Protein Coding	38	GC13P038349	0.14102301	https://www.genecards.org/cgi-bin/carddisp.pl?gene=UFM1
UFSP2	UFM1 Specific Peptidase 2	Protein Coding	38	GC04M185399	0.14102301	https://www.genecards.org/cgi-bin/carddisp.pl?gene=UFSP2
VGF	VGF Nerve Growth Factor Inducible	Protein Coding	38	GC07M101162	0.14102301	https://www.genecards.org/cgi-bin/carddisp.pl?gene=VGF
AHNAK	AHNAK Nucleoprotein	Protein Coding	37	GC11M089610	0.14102301	https://www.genecards.org/cgi-bin/carddisp.pl?gene=AHNAK
ATXN2L	Ataxin 2 Like	Protein Coding	37	GC16P040917	0.14102301	https://www.genecards.org/cgi-bin/carddisp.pl?gene=ATXN2L
CGN	Cingulin	Protein Coding	37	GC01P151483	0.14102301	https://www.genecards.org/cgi-bin/carddisp.pl?gene=CGN
COX6A2	Cytochrome C Oxidase Subunit 6A2	Protein Coding	37	GC16M037237	0.14102301	https://www.genecards.org/cgi-bin/carddisp.pl?gene=COX6A2
DHX15	DEAH-Box Helicase 15	Protein Coding	37	GC04M024519	0.14102301	https://www.genecards.org/cgi-bin/carddisp.pl?gene=DHX15
DHX8	DEAH-Box Helicase 8	Protein Coding	37	GC17P043483	0.14102301	https://www.genecards.org/cgi-bin/carddisp.pl?gene=DHX8
DNAJC7	DnaJ Heat Shock Protein Family (Hsp40) Member C7	Protein Coding	37	GC17M042002	0.14102301	https://www.genecards.org/cgi-bin/carddisp.pl?gene=DNAJC7
ECD	Ecdysoneless Cell Cycle Regulator	Protein Coding	37	GC10M073130	0.14102301	https://www.genecards.org/cgi-bin/carddisp.pl?gene=ECD
EIF5B	Eukaryotic Translation Initiation Factor 5B	Protein Coding	37	GC02P099320	0.14102301	https://www.genecards.org/cgi-bin/carddisp.pl?gene=EIF5B
FHOD1	Formin Homology 2 Domain Containing 1	Protein Coding	37	GC16M067230	0.14102301	https://www.genecards.org/cgi-bin/carddisp.pl?gene=FHOD1
FLG2	Filaggrin 2	Protein Coding	37	GC01M152321	0.14102301	https://www.genecards.org/cgi-bin/carddisp.pl?gene=FLG2
GATAD2A	GATA Zinc Finger Domain Containing 2A	Protein Coding	37	GC19P066252	0.14102301	https://www.genecards.org/cgi-bin/carddisp.pl?gene=GATAD2A
GGCT	Gamma-Glutamylcyclotransferase	Protein Coding	37	GC07M030496	0.14102301	https://www.genecards.org/cgi-bin/carddisp.pl?gene=GGCT
IFT74	Intraflagellar Transport 74	Protein Coding	37	GC09P026947	0.14102301	https://www.genecards.org/cgi-bin/carddisp.pl?gene=IFT74
KARS1	Lysyl-TRNA Synthetase 1	Protein Coding	37	GC16M075750	0.14102301	https://www.genecards.org/cgi-bin/carddisp.pl?gene=KARS1
KCTD3	Potassium Channel Tetramerization Domain Containing 3	Protein Coding	37	GC01P215567	0.14102301	https://www.genecards.org/cgi-bin/carddisp.pl?gene=KCTD3
LARS1	Leucyl-TRNA Synthetase 1	Protein Coding	37	GC05M146114	0.14102301	https://www.genecards.org/cgi-bin/carddisp.pl?gene=LARS1
MARCKSL1	MARCKS Like 1	Protein Coding	37	GC01M032334	0.14102301	https://www.genecards.org/cgi-bin/carddisp.pl?gene=MARCKSL1
MPRIP	Myosin Phosphatase Rho Interacting Protein	Protein Coding	37	GC17P017042	0.14102301	https://www.genecards.org/cgi-bin/carddisp.pl?gene=MPRIP
MTCH1	Mitochondrial Carrier 1	Protein Coding	37	GC06M066118	0.14102301	https://www.genecards.org/cgi-bin/carddisp.pl?gene=MTCH1
MYO1B	Myosin IB	Protein Coding	37	GC02P191246	0.14102301	https://www.genecards.org/cgi-bin/carddisp.pl?gene=MYO1B
RALY	RALY Heterogeneous Nuclear Ribonucleoprotein	Protein Coding	37	GC20P033993	0.14102301	https://www.genecards.org/cgi-bin/carddisp.pl?gene=RALY
RBM15	RNA Binding Motif Protein 15	Protein Coding	37	GC01P110338	0.14102301	https://www.genecards.org/cgi-bin/carddisp.pl?gene=RBM15
SF3A1	Splicing Factor 3a Subunit 1	Protein Coding	37	GC22M030331	0.14102301	https://www.genecards.org/cgi-bin/carddisp.pl?gene=SF3A1
SHROOM3	Shroom Family Member 3	Protein Coding	37	GC04P076435	0.14102301	https://www.genecards.org/cgi-bin/carddisp.pl?gene=SHROOM3
SRP68	Signal Recognition Particle 68	Protein Coding	37	GC17M076038	0.14102301	https://www.genecards.org/cgi-bin/carddisp.pl?gene=SRP68
SRRM1	Serine And Arginine Repetitive Matrix 1	Protein Coding	37	GC01P024631	0.14102301	https://www.genecards.org/cgi-bin/carddisp.pl?gene=SRRM1
ST13	ST13 Hsp70 Interacting Protein	Protein Coding	37	GC22M057601	0.14102301	https://www.genecards.org/cgi-bin/carddisp.pl?gene=ST13
TBC1D9	TBC1 Domain Family Member 9	Protein Coding	37	GC04M140621	0.14102301	https://www.genecards.org/cgi-bin/carddisp.pl?gene=TBC1D9
TCF25	Transcription Factor 25	Protein Coding	37	GC16P089873	0.14102301	https://www.genecards.org/cgi-bin/carddisp.pl?gene=TCF25
THRAP3	Thyroid Hormone Receptor Associated Protein 3	Protein Coding	37	GC01P036224	0.14102301	https://www.genecards.org/cgi-bin/carddisp.pl?gene=THRAP3
YBX1	Y-Box Binding Protein 1	Protein Coding	37	GC01P042682	0.14102301	https://www.genecards.org/cgi-bin/carddisp.pl?gene=YBX1
YBX3	Y-Box Binding Protein 3	Protein Coding	37	GC12M021116	0.14102301	https://www.genecards.org/cgi-bin/carddisp.pl?gene=YBX3
APOO	Apolipoprotein O	Protein Coding	36	GC0XM023834	0.14102301	https://www.genecards.org/cgi-bin/carddisp.pl?gene=APOO
CEBPZ	CCAAT Enhancer Binding Protein Zeta	Protein Coding	36	GC02M037201	0.14102301	https://www.genecards.org/cgi-bin/carddisp.pl?gene=CEBPZ
CILP2	Cartilage Intermediate Layer Protein 2	Protein Coding	36	GC19P019538	0.14102301	https://www.genecards.org/cgi-bin/carddisp.pl?gene=CILP2
COL5A3	Collagen Type V Alpha 3 Chain	Protein Coding	36	GC19M009931	0.14102301	https://www.genecards.org/cgi-bin/carddisp.pl?gene=COL5A3
FUBP3	Far Upstream Element Binding Protein 3	Protein Coding	36	GC09P130580	0.14102301	https://www.genecards.org/cgi-bin/carddisp.pl?gene=FUBP3
GARS1	Glycyl-TRNA Synthetase 1	Protein Coding	36	GC07P030580	0.14102301	https://www.genecards.org/cgi-bin/carddisp.pl?gene=GARS1
HTATSF1	HIV-1 Tat Specific Factor 1	Protein Coding	36	GC0XP136497	0.14102301	https://www.genecards.org/cgi-bin/carddisp.pl?gene=HTATSF1
IRF2BP2	Interferon Regulatory Factor 2 Binding Protein 2	Protein Coding	36	GC01M234604	0.14102301	https://www.genecards.org/cgi-bin/carddisp.pl?gene=IRF2BP2
LGALS7	Galectin 7	Protein Coding	36	GC19M038770	0.14102301	https://www.genecards.org/cgi-bin/carddisp.pl?gene=LGALS7
MRPS27	Mitochondrial Ribosomal Protein S27	Protein Coding	36	GC05M073589	0.14102301	https://www.genecards.org/cgi-bin/carddisp.pl?gene=MRPS27
MRPS31	Mitochondrial Ribosomal Protein S31	Protein Coding	36	GC13M040729	0.14102301	https://www.genecards.org/cgi-bin/carddisp.pl?gene=MRPS31
NCDN	Neurochondrin	Protein Coding	36	GC01P035557	0.14102301	https://www.genecards.org/cgi-bin/carddisp.pl?gene=NCDN
NKTR	Natural Killer Cell Triggering Receptor	Protein Coding	36	GC03P042600	0.14102301	https://www.genecards.org/cgi-bin/carddisp.pl?gene=NKTR
NOP2	NOP2 Nucleolar Protein	Protein Coding	36	GC12M006556	0.14102301	https://www.genecards.org/cgi-bin/carddisp.pl?gene=NOP2
PPFIA3	PTPRF Interacting Protein Alpha 3	Protein Coding	36	GC19P049119	0.14102301	https://www.genecards.org/cgi-bin/carddisp.pl?gene=PPFIA3
PRPF19	Pre-MRNA Processing Factor 19	Protein Coding	36	GC11M060890	0.14102301	https://www.genecards.org/cgi-bin/carddisp.pl?gene=PRPF19
PRPF40A	Pre-MRNA Processing Factor 40 Homolog A	Protein Coding	36	GC02M152651	0.14102301	https://www.genecards.org/cgi-bin/carddisp.pl?gene=PRPF40A
SHKBP1	SH3KBP1 Binding Protein 1	Protein Coding	36	GC19P040576	0.14102301	https://www.genecards.org/cgi-bin/carddisp.pl?gene=SHKBP1
SMPDL3B	Sphingomyelin Phosphodiesterase Acid Like 3B	Protein Coding	36	GC01P028207	0.14102301	https://www.genecards.org/cgi-bin/carddisp.pl?gene=SMPDL3B
SRRM2	Serine/Arginine Repetitive Matrix 2	Protein Coding	36	GC16P011722	0.14102301	https://www.genecards.org/cgi-bin/carddisp.pl?gene=SRRM2
TIMD4	T Cell Immunoglobulin And Mucin Domain Containing 4	Protein Coding	36	GC05M156919	0.14102301	https://www.genecards.org/cgi-bin/carddisp.pl?gene=TIMD4
UFC1	Ubiquitin-Fold Modifier Conjugating Enzyme 1	Protein Coding	36	GC01P161152	0.14102301	https://www.genecards.org/cgi-bin/carddisp.pl?gene=UFC1
VAT1	Vesicle Amine Transport 1	Protein Coding	36	GC17M043014	0.14102301	https://www.genecards.org/cgi-bin/carddisp.pl?gene=VAT1
WRNIP1	WRN Helicase Interacting Protein 1	Protein Coding	36	GC06P002766	0.14102301	https://www.genecards.org/cgi-bin/carddisp.pl?gene=WRNIP1
ZNF326	Zinc Finger Protein 326	Protein Coding	36	GC01P089995	0.14102301	https://www.genecards.org/cgi-bin/carddisp.pl?gene=ZNF326
DNAJC11	DnaJ Heat Shock Protein Family (Hsp40) Member C11	Protein Coding	35	GC01M006634	0.14102301	https://www.genecards.org/cgi-bin/carddisp.pl?gene=DNAJC11
FBXL2	F-Box And Leucine Rich Repeat Protein 2	Protein Coding	35	GC03P033277	0.14102301	https://www.genecards.org/cgi-bin/carddisp.pl?gene=FBXL2
GSDMA	Gasdermin A	Protein Coding	35	GC17P055533	0.14102301	https://www.genecards.org/cgi-bin/carddisp.pl?gene=GSDMA
IARS1	Isoleucyl-TRNA Synthetase 1	Protein Coding	35	GC09M094184	0.14102301	https://www.genecards.org/cgi-bin/carddisp.pl?gene=IARS1
LIMCH1	LIM And Calponin Homology Domains 1	Protein Coding	35	GC04P041362	0.14102301	https://www.genecards.org/cgi-bin/carddisp.pl?gene=LIMCH1
LUZP1	Leucine Zipper Protein 1	Protein Coding	35	GC01M023085	0.14102301	https://www.genecards.org/cgi-bin/carddisp.pl?gene=LUZP1
MRPS18B	Mitochondrial Ribosomal Protein S18B	Protein Coding	35	GC06P030617	0.14102301	https://www.genecards.org/cgi-bin/carddisp.pl?gene=MRPS18B
PNN	Pinin, Desmosome Associated Protein	Protein Coding	35	GC14P039175	0.14102301	https://www.genecards.org/cgi-bin/carddisp.pl?gene=PNN
RARS1	Arginyl-TRNA Synthetase 1	Protein Coding	35	GC05P168487	0.14102301	https://www.genecards.org/cgi-bin/carddisp.pl?gene=RARS1
U2SURP	U2 SnRNP Associated SURP Domain Containing	Protein Coding	35	GC03P142964	0.14102301	https://www.genecards.org/cgi-bin/carddisp.pl?gene=U2SURP
VARS1	Valyl-TRNA Synthetase 1	Protein Coding	35	GC06M065973	0.14102301	https://www.genecards.org/cgi-bin/carddisp.pl?gene=VARS1
ARMC1	Armadillo Repeat Containing 1	Protein Coding	34	GC08M065602	0.14102301	https://www.genecards.org/cgi-bin/carddisp.pl?gene=ARMC1
CALML5	Calmodulin Like 5	Protein Coding	34	GC10M005498	0.14102301	https://www.genecards.org/cgi-bin/carddisp.pl?gene=CALML5
CASC3	CASC3 Exon Junction Complex Subunit	Protein Coding	34	GC17P040140	0.14102301	https://www.genecards.org/cgi-bin/carddisp.pl?gene=CASC3
FUNDC2	FUN14 Domain Containing 2	Protein Coding	34	GC0XP155025	0.14102301	https://www.genecards.org/cgi-bin/carddisp.pl?gene=FUNDC2
H1-4	H1.4 Linker Histone, Cluster Member	Protein Coding	34	GC06P084416	0.14102301	https://www.genecards.org/cgi-bin/carddisp.pl?gene=H1-4
HSDL2	Hydroxysteroid Dehydrogenase Like 2	Protein Coding	34	GC09P112379	0.14102301	https://www.genecards.org/cgi-bin/carddisp.pl?gene=HSDL2
MAGEE1	MAGE Family Member E1	Protein Coding	34	GC0XP076427	0.14102301	https://www.genecards.org/cgi-bin/carddisp.pl?gene=MAGEE1
MRPS15	Mitochondrial Ribosomal Protein S15	Protein Coding	34	GC01M036455	0.14102301	https://www.genecards.org/cgi-bin/carddisp.pl?gene=MRPS15
RBM25	RNA Binding Motif Protein 25	Protein Coding	34	GC14P073058	0.14102301	https://www.genecards.org/cgi-bin/carddisp.pl?gene=RBM25
RBM27	RNA Binding Motif Protein 27	Protein Coding	34	GC05P146310	0.14102301	https://www.genecards.org/cgi-bin/carddisp.pl?gene=RBM27
SEMG1	Semenogelin 1	Protein Coding	34	GC20P045206	0.14102301	https://www.genecards.org/cgi-bin/carddisp.pl?gene=SEMG1
SUGP2	SURP And G-Patch Domain Containing 2	Protein Coding	34	GC19M018990	0.14102301	https://www.genecards.org/cgi-bin/carddisp.pl?gene=SUGP2
TUBA3D	Tubulin Alpha 3d	Protein Coding	34	GC02P136917	0.14102301	https://www.genecards.org/cgi-bin/carddisp.pl?gene=TUBA3D
UFL1	UFM1 Specific Ligase 1	Protein Coding	34	GC06P096521	0.14102301	https://www.genecards.org/cgi-bin/carddisp.pl?gene=UFL1
ZNF746	Zinc Finger Protein 746	Protein Coding	34	GC07M149472	0.14102301	https://www.genecards.org/cgi-bin/carddisp.pl?gene=ZNF746
APOOL	Apolipoprotein O Like	Protein Coding	33	GC0XP085003	0.14102301	https://www.genecards.org/cgi-bin/carddisp.pl?gene=APOOL
ATP5PO	ATP Synthase Peripheral Stalk Subunit OSCP	Protein Coding	33	GC21M033904	0.14102301	https://www.genecards.org/cgi-bin/carddisp.pl?gene=ATP5PO
EPPK1	Epiplakin 1	Protein Coding	33	GC08M143857	0.14102301	https://www.genecards.org/cgi-bin/carddisp.pl?gene=EPPK1
IGHG1	Immunoglobulin Heavy Constant Gamma 1 (G1m Marker)	Protein Coding	33	GC14M105736	0.14102301	https://www.genecards.org/cgi-bin/carddisp.pl?gene=IGHG1
NUFIP2	Nuclear FMR1 Interacting Protein 2	Protein Coding	33	GC17M035147	0.14102301	https://www.genecards.org/cgi-bin/carddisp.pl?gene=NUFIP2
PABPC1L	Poly(A) Binding Protein Cytoplasmic 1 Like	Protein Coding	33	GC20P044910	0.14102301	https://www.genecards.org/cgi-bin/carddisp.pl?gene=PABPC1L
PIWIL3	Piwi Like RNA-Mediated Gene Silencing 3	Protein Coding	33	GC22M037273	0.14102301	https://www.genecards.org/cgi-bin/carddisp.pl?gene=PIWIL3
PLD6	Phospholipase D Family Member 6	Protein Coding	33	GC17M017297	0.14102301	https://www.genecards.org/cgi-bin/carddisp.pl?gene=PLD6
PRRC2C	Proline Rich Coiled-Coil 2C	Protein Coding	33	GC01P171486	0.14102301	https://www.genecards.org/cgi-bin/carddisp.pl?gene=PRRC2C
SEPTIN9	Septin 9	Protein Coding	33	GC17P077282	0.14102301	https://www.genecards.org/cgi-bin/carddisp.pl?gene=SEPTIN9
UBAP2	Ubiquitin Associated Protein 2	Protein Coding	33	GC09M033921	0.14102301	https://www.genecards.org/cgi-bin/carddisp.pl?gene=UBAP2
ZC3H13	Zinc Finger CCCH-Type Containing 13	Protein Coding	33	GC13M045954	0.14102301	https://www.genecards.org/cgi-bin/carddisp.pl?gene=ZC3H13
ZC3H3	Zinc Finger CCCH-Type Containing 3	Protein Coding	33	GC08M143437	0.14102301	https://www.genecards.org/cgi-bin/carddisp.pl?gene=ZC3H3
H1-2	H1.2 Linker Histone, Cluster Member	Protein Coding	32	GC06M026056	0.14102301	https://www.genecards.org/cgi-bin/carddisp.pl?gene=H1-2
MTFR2	Mitochondrial Fission Regulator 2	Protein Coding	32	GC06M136231	0.14102301	https://www.genecards.org/cgi-bin/carddisp.pl?gene=MTFR2
SBSN	Suprabasin	Protein Coding	32	GC19M067523	0.14102301	https://www.genecards.org/cgi-bin/carddisp.pl?gene=SBSN
ZC3H15	Zinc Finger CCCH-Type Containing 15	Protein Coding	32	GC02P186486	0.14102301	https://www.genecards.org/cgi-bin/carddisp.pl?gene=ZC3H15
ZNF804B	Zinc Finger Protein 804B	Protein Coding	32	GC07P088759	0.14102301	https://www.genecards.org/cgi-bin/carddisp.pl?gene=ZNF804B
MISP	Mitotic Spindle Positioning	Protein Coding	31	GC19P002791	0.14102301	https://www.genecards.org/cgi-bin/carddisp.pl?gene=MISP
C1orf35	Chromosome 1 Open Reading Frame 35	Protein Coding	30	GC01M228100	0.14102301	https://www.genecards.org/cgi-bin/carddisp.pl?gene=C1orf35
H2AC20	H2A Clustered Histone 20	Protein Coding	30	GC01P150156	0.14102301	https://www.genecards.org/cgi-bin/carddisp.pl?gene=H2AC20
H2BC21	H2B Clustered Histone 21	Protein Coding	30	GC01M152029	0.14102301	https://www.genecards.org/cgi-bin/carddisp.pl?gene=H2BC21
H4C1	H4 Clustered Histone 1	Protein Coding	30	GC06P083484	0.14102301	https://www.genecards.org/cgi-bin/carddisp.pl?gene=H4C1
IGHA1	Immunoglobulin Heavy Constant Alpha 1	Protein Coding	30	GC14M112710	0.14102301	https://www.genecards.org/cgi-bin/carddisp.pl?gene=IGHA1
GCN1	GCN1 Activator Of EIF2AK4	Protein Coding	29	GC12M120128	0.14102301	https://www.genecards.org/cgi-bin/carddisp.pl?gene=GCN1
H1-3	H1.3 Linker Histone, Cluster Member	Protein Coding	29	GC06M066504	0.14102301	https://www.genecards.org/cgi-bin/carddisp.pl?gene=H1-3
H2AC11	H2A Clustered Histone 11	Protein Coding	29	GC06P084417	0.14102301	https://www.genecards.org/cgi-bin/carddisp.pl?gene=H2AC11
HNRNPCL1	Heterogeneous Nuclear Ribonucleoprotein C Like 1	Protein Coding	29	GC01M012848	0.14102301	https://www.genecards.org/cgi-bin/carddisp.pl?gene=HNRNPCL1
ATP5MF	ATP Synthase Membrane Subunit F	Protein Coding	28	GC07M099506	0.14102301	https://www.genecards.org/cgi-bin/carddisp.pl?gene=ATP5MF
H2AC1	H2A Clustered Histone 1	Protein Coding	28	GC06M025975	0.14102301	https://www.genecards.org/cgi-bin/carddisp.pl?gene=H2AC1
H2AC4	H2A Clustered Histone 4	Protein Coding	28	GC06M026034	0.14102301	https://www.genecards.org/cgi-bin/carddisp.pl?gene=H2AC4
H2BC5	H2B Clustered Histone 5	Protein Coding	28	GC06P084424	0.14102301	https://www.genecards.org/cgi-bin/carddisp.pl?gene=H2BC5
H4C11	H4 Clustered Histone 11	Protein Coding	28	GC06P083549	0.14102301	https://www.genecards.org/cgi-bin/carddisp.pl?gene=H4C11
H2AW	H2A.W Histone	Protein Coding	27	GC01M228551	0.14102301	https://www.genecards.org/cgi-bin/carddisp.pl?gene=H2AW
H2BC12	H2B Clustered Histone 12	Protein Coding	27	GC06M065642	0.14102301	https://www.genecards.org/cgi-bin/carddisp.pl?gene=H2BC12
H2BC14	H2B Clustered Histone 14	Protein Coding	27	GC06P083547	0.14102301	https://www.genecards.org/cgi-bin/carddisp.pl?gene=H2BC14
H2BC9	H2B Clustered Histone 9	Protein Coding	27	GC06P084427	0.14102301	https://www.genecards.org/cgi-bin/carddisp.pl?gene=H2BC9
MICOS13	Mitochondrial Contact Site And Cristae Organizing System Subunit 13	Protein Coding	27	GC19M005692	0.14102301	https://www.genecards.org/cgi-bin/carddisp.pl?gene=MICOS13
H2AC12	H2A Clustered Histone 12	Protein Coding	26	GC06P084418	0.14102301	https://www.genecards.org/cgi-bin/carddisp.pl?gene=H2AC12
H2AC14	H2A Clustered Histone 14	Protein Coding	26	GC06M065714	0.14102301	https://www.genecards.org/cgi-bin/carddisp.pl?gene=H2AC14
H2AC6	H2A Clustered Histone 6	Protein Coding	26	GC06P084419	0.14102301	https://www.genecards.org/cgi-bin/carddisp.pl?gene=H2AC6
H2AC7	H2A Clustered Histone 7	Protein Coding	26	GC06M066509	0.14102301	https://www.genecards.org/cgi-bin/carddisp.pl?gene=H2AC7
H2AJ	H2A.J Histone	Protein Coding	26	GC12P021406	0.14102301	https://www.genecards.org/cgi-bin/carddisp.pl?gene=H2AJ
H2BC11	H2B Clustered Histone 11	Protein Coding	26	GC06M065639	0.14102301	https://www.genecards.org/cgi-bin/carddisp.pl?gene=H2BC11
H2BC13	H2B Clustered Histone 13	Protein Coding	26	GC06M065712	0.14102301	https://www.genecards.org/cgi-bin/carddisp.pl?gene=H2BC13
H2BC18	H2B Clustered Histone 18	Protein Coding	26	GC01M152006	0.14102301	https://www.genecards.org/cgi-bin/carddisp.pl?gene=H2BC18
H2BC3	H2B Clustered Histone 3	Protein Coding	26	GC06M026044	0.14102301	https://www.genecards.org/cgi-bin/carddisp.pl?gene=H2BC3
H2BC15	H2B Clustered Histone 15	Protein Coding	25	GC06P083551	0.14102301	https://www.genecards.org/cgi-bin/carddisp.pl?gene=H2BC15
H2BC17	H2B Clustered Histone 17	Protein Coding	25	GC06P083558	0.14102301	https://www.genecards.org/cgi-bin/carddisp.pl?gene=H2BC17
H2BU1	H2B.U Histone 1	Protein Coding	25	GC01P229321	0.14102301	https://www.genecards.org/cgi-bin/carddisp.pl?gene=H2BU1
RADX	RPA1 Related Single Stranded DNA Binding Protein, X-Linked	Protein Coding	25	GC0XP106612	0.14102301	https://www.genecards.org/cgi-bin/carddisp.pl?gene=RADX
TERB1	Telomere Repeat Binding Bouquet Formation Protein 1	Protein Coding	25	GC16M066755	0.14102301	https://www.genecards.org/cgi-bin/carddisp.pl?gene=TERB1
HSPA7	Heat Shock Protein Family A (Hsp70) Member 7 (Pseudogene)	Pseudogene	24	GC01P161606	0.14102301	https://www.genecards.org/cgi-bin/carddisp.pl?gene=HSPA7
ANXA2P2	Annexin A2 Pseudogene 2	Pseudogene	23	GC09P047082	0.14102301	https://www.genecards.org/cgi-bin/carddisp.pl?gene=ANXA2P2
H2BC12L	H2B Clustered Histone 12 Like	Protein Coding	23	GC21P043569	0.14102301	https://www.genecards.org/cgi-bin/carddisp.pl?gene=H2BC12L
NME2P1	NME2 Pseudogene 1	Pseudogene	22	GC12P120282	0.14102301	https://www.genecards.org/cgi-bin/carddisp.pl?gene=NME2P1
RPS26P11	Ribosomal Protein S26 Pseudogene 11	Pseudogene	20	GC0XP072044	0.14102301	https://www.genecards.org/cgi-bin/carddisp.pl?gene=RPS26P11
PALM2AKAP2	PALM2 And AKAP2 Fusion	Protein Coding	19	GC09P109499	0.14102301	https://www.genecards.org/cgi-bin/carddisp.pl?gene=PALM2AKAP2
ST13P4	ST13, Hsp70 Interacting Protein Pseudogene 4	Pseudogene	18	GC13P050172	0.14102301	https://www.genecards.org/cgi-bin/carddisp.pl?gene=ST13P4
TUBB7P	Tubulin Beta 7 Pseudogene	Pseudogene	16	GC04M189982	0.14102301	https://www.genecards.org/cgi-bin/carddisp.pl?gene=TUBB7P
IGKV2-30	Immunoglobulin Kappa Variable 2-30	Protein Coding	14	GC02M090921	0.14102301	https://www.genecards.org/cgi-bin/carddisp.pl?gene=IGKV2-30
CALM1P1	Calmodulin 1 Pseudogene 1	Pseudogene	7	GC0XP095499	0.14102301	https://www.genecards.org/cgi-bin/carddisp.pl?gene=CALM1P1
ERBB2	Erb-B2 Receptor Tyrosine Kinase 2	Protein Coding	52	GC17P039687	0.099718325	https://www.genecards.org/cgi-bin/carddisp.pl?gene=ERBB2
FGFR1	Fibroblast Growth Factor Receptor 1	Protein Coding	52	GC08M038400	0.099718325	https://www.genecards.org/cgi-bin/carddisp.pl?gene=FGFR1
FGFR2	Fibroblast Growth Factor Receptor 2	Protein Coding	52	GC10M121478	0.099718325	https://www.genecards.org/cgi-bin/carddisp.pl?gene=FGFR2
AKT2	AKT Serine/Threonine Kinase 2	Protein Coding	51	GC19M040230	0.099718325	https://www.genecards.org/cgi-bin/carddisp.pl?gene=AKT2
AKT3	AKT Serine/Threonine Kinase 3	Protein Coding	51	GC01M243488	0.099718325	https://www.genecards.org/cgi-bin/carddisp.pl?gene=AKT3
EGFR	Epidermal Growth Factor Receptor	Protein Coding	51	GC07P055019	0.099718325	https://www.genecards.org/cgi-bin/carddisp.pl?gene=EGFR
MET	MET Proto-Oncogene, Receptor Tyrosine Kinase	Protein Coding	51	GC07P116672	0.099718325	https://www.genecards.org/cgi-bin/carddisp.pl?gene=MET
RET	Ret Proto-Oncogene	Protein Coding	51	GC10P043182	0.099718325	https://www.genecards.org/cgi-bin/carddisp.pl?gene=RET
EPHB4	EPH Receptor B4	Protein Coding	50	GC07M101954	0.099718325	https://www.genecards.org/cgi-bin/carddisp.pl?gene=EPHB4
IKBKB	Inhibitor Of Nuclear Factor Kappa B Kinase Subunit Beta	Protein Coding	50	GC08P042271	0.099718325	https://www.genecards.org/cgi-bin/carddisp.pl?gene=IKBKB
RPS6KA3	Ribosomal Protein S6 Kinase A3	Protein Coding	50	GC0XM020149	0.099718325	https://www.genecards.org/cgi-bin/carddisp.pl?gene=RPS6KA3
ACVR1	Activin A Receptor Type 1	Protein Coding	49	GC02M157736	0.099718325	https://www.genecards.org/cgi-bin/carddisp.pl?gene=ACVR1
CAT	Catalase	Protein Coding	49	GC11P034460	0.099718325	https://www.genecards.org/cgi-bin/carddisp.pl?gene=CAT
EPHB2	EPH Receptor B2	Protein Coding	49	GC01P022710	0.099718325	https://www.genecards.org/cgi-bin/carddisp.pl?gene=EPHB2
MMP13	Matrix Metallopeptidase 13	Protein Coding	49	GC11M102942	0.099718325	https://www.genecards.org/cgi-bin/carddisp.pl?gene=MMP13
NOS3	Nitric Oxide Synthase 3	Protein Coding	49	GC07P150990	0.099718325	https://www.genecards.org/cgi-bin/carddisp.pl?gene=NOS3
PRKCG	Protein Kinase C Gamma	Protein Coding	49	GC19P053879	0.099718325	https://www.genecards.org/cgi-bin/carddisp.pl?gene=PRKCG
ACVR2B	Activin A Receptor Type 2B	Protein Coding	48	GC03P038453	0.099718325	https://www.genecards.org/cgi-bin/carddisp.pl?gene=ACVR2B
BLK	BLK Proto-Oncogene, Src Family Tyrosine Kinase	Protein Coding	48	GC08P011486	0.099718325	https://www.genecards.org/cgi-bin/carddisp.pl?gene=BLK
BUB1B	BUB1 Mitotic Checkpoint Serine/Threonine Kinase B	Protein Coding	48	GC15P040161	0.099718325	https://www.genecards.org/cgi-bin/carddisp.pl?gene=BUB1B
FN1	Fibronectin 1	Protein Coding	48	GC02M215360	0.099718325	https://www.genecards.org/cgi-bin/carddisp.pl?gene=FN1
LIMK1	LIM Domain Kinase 1	Protein Coding	48	GC07P074082	0.099718325	https://www.genecards.org/cgi-bin/carddisp.pl?gene=LIMK1
MARK3	Microtubule Affinity Regulating Kinase 3	Protein Coding	48	GC14P103385	0.099718325	https://www.genecards.org/cgi-bin/carddisp.pl?gene=MARK3
PHGDH	Phosphoglycerate Dehydrogenase	Protein Coding	48	GC01P119660	0.099718325	https://www.genecards.org/cgi-bin/carddisp.pl?gene=PHGDH
PRKCA	Protein Kinase C Alpha	Protein Coding	48	GC17P066302	0.099718325	https://www.genecards.org/cgi-bin/carddisp.pl?gene=PRKCA
SOD2	Superoxide Dismutase 2	Protein Coding	48	GC06M159669	0.099718325	https://www.genecards.org/cgi-bin/carddisp.pl?gene=SOD2
STAT6	Signal Transducer And Activator Of Transcription 6	Protein Coding	48	GC12M057095	0.099718325	https://www.genecards.org/cgi-bin/carddisp.pl?gene=STAT6
BUB1	BUB1 Mitotic Checkpoint Serine/Threonine Kinase	Protein Coding	47	GC02M110637	0.099718325	https://www.genecards.org/cgi-bin/carddisp.pl?gene=BUB1
CASP3	Caspase 3	Protein Coding	47	GC04M184627	0.099718325	https://www.genecards.org/cgi-bin/carddisp.pl?gene=CASP3
GSK3B	Glycogen Synthase Kinase 3 Beta	Protein Coding	47	GC03M119821	0.099718325	https://www.genecards.org/cgi-bin/carddisp.pl?gene=GSK3B
[truncated: 415 more rows]
