# Supplementary material for: Melatonin Exerts Chondroprotective Effects Against Osteoarthritis by Promoting PI3K/AKT/FoxO3‐Mediated Mitophagy
Source: Kaohsiung J Med Sci. 2025 Nov 5;42(5):e70131. doi: 10.1002/kjm2.70131 (PMC13182593; doi:10.1002/kjm2.70131)
Supplement: Supplementary file 3 — Table S3: kjm270131‐sup‐0003‐TableS3.xlsx. [file KJM2-42-e70131-s001.xlsx]

## Sheet: Sheet0
From	Entry	Reviewed	Entry Name	Protein names	Gene Names	Organism	Length
Q9NP99	Q9NP99	reviewed	TREM1_HUMAN	Triggering receptor expressed on myeloid cells 1, TREM-1 (Triggering receptor expressed on monocytes 1) (CD antigen CD354)	TREM1	Homo sapiens (Human)	234
CAH2_HUMAN	P00918	reviewed	CAH2_HUMAN	Carbonic anhydrase 2, EC 4.2.1.1 (Carbonate dehydratase II) (Carbonic anhydrase C, CAC) (Carbonic anhydrase II, CA-II) (Cyanamide hydratase CA2, EC 4.2.1.69)	CA2	Homo sapiens (Human)	260
CATD_HUMAN	P07339	reviewed	CATD_HUMAN	Cathepsin D, EC 3.4.23.5 [Cleaved into: Cathepsin D light chain; Cathepsin D heavy chain ]	CTSD CPSD	Homo sapiens (Human)	412
TTHY_HUMAN	P02766	reviewed	TTHY_HUMAN	Transthyretin (ATTR) (Prealbumin) (TBPA)	TTR PALB	Homo sapiens (Human)	147
QPCT_HUMAN	Q16769	reviewed	QPCT_HUMAN	Glutaminyl-peptide cyclotransferase, EC 2.3.2.5 (Glutaminyl cyclase, QC, sQC) (Glutaminyl-tRNA cyclotransferase) (Glutamyl cyclase, EC)	QPCT	Homo sapiens (Human)	361
BMP2_HUMAN	P12643	reviewed	BMP2_HUMAN	Bone morphogenetic protein 2, BMP-2 (Bone morphogenetic protein 2A, BMP-2A)	BMP2 BMP2A	Homo sapiens (Human)	396
CAH1_HUMAN	P00915	reviewed	CAH1_HUMAN	Carbonic anhydrase 1, EC 4.2.1.1 (Carbonate dehydratase I) (Carbonic anhydrase B, CAB) (Carbonic anhydrase I, CA-I) (Cyanamide hydratase CA1, EC 4.2.1.69)	CA1	Homo sapiens (Human)	261
CCNA2_HUMAN	P20248	reviewed	CCNA2_HUMAN	Cyclin-A2, Cyclin-A (Cyclin A)	CCNA2 CCN1 CCNA	Homo sapiens (Human)	432
P62937	P62937	reviewed	PPIA_HUMAN	Peptidyl-prolyl cis-trans isomerase A, PPIase A, EC 5.2.1.8 (Cyclophilin A) (Cyclosporin A-binding protein) (Rotamase A) [Cleaved into: Peptidyl-prolyl cis-trans isomerase A, N-terminally processed ]	PPIA CYPA	Homo sapiens (Human)	165
CLPP_HUMAN	Q16740	reviewed	CLPP_HUMAN	ATP-dependent Clp protease proteolytic subunit, mitochondrial, EC 3.4.21.92 (Endopeptidase Clp)	CLPP	Homo sapiens (Human)	277
ANDR_HUMAN	P10275	reviewed	ANDR_HUMAN	Androgen receptor (Dihydrotestosterone receptor) (Nuclear receptor subfamily 3 group C member 4)	AR DHTR NR3C4	Homo sapiens (Human)	920
P16083	P16083	reviewed	NQO2_HUMAN	Ribosyldihydronicotinamide dehydrogenase [quinone], EC 1.10.5.1 (NRH dehydrogenase [quinone] 2) (NRH:quinone oxidoreductase 2) (Quinone reductase 2, QR2)	NQO2 NMOR2	Homo sapiens (Human)	231
ALDR_HUMAN	P15121	reviewed	ALDR_HUMAN	Aldo-keto reductase family 1 member B1, EC 1.1.1.300, EC 1.1.1.372, EC 1.1.1.54 (Aldehyde reductase) (Aldose reductase, AR, EC 1.1.1.21)	AKR1B1 ALDR1 ALR2	Homo sapiens (Human)	316
P11511	P11511	reviewed	CP19A_HUMAN	Aromatase, EC 1.14.14.14 (CYPXIX) (Cytochrome P-450AROM) (Cytochrome P450 19A1) (Estrogen synthase)	CYP19A1 ARO1 CYAR CYP19	Homo sapiens (Human)	503
DUS6_HUMAN	Q16828	reviewed	DUS6_HUMAN	Dual specificity protein phosphatase 6, EC 3.1.3.16, EC 3.1.3.48 (Dual specificity protein phosphatase PYST1) (Mitogen-activated protein kinase phosphatase 3, MAP kinase phosphatase 3, MKP-3)	DUSP6 MKP3 PYST1	Homo sapiens (Human)	381
P56817	P56817	reviewed	BACE1_HUMAN	Beta-secretase 1, EC 3.4.23.46 (Aspartyl protease 2, ASP2, Asp 2) (Beta-site amyloid precursor protein cleaving enzyme 1, Beta-site APP cleaving enzyme 1) (Memapsin-2) (Membrane-associated aspartic protease 2)	BACE1 BACE KIAA1149	Homo sapiens (Human)	501
AOFB_HUMAN	P27338	reviewed	AOFB_HUMAN	Amine oxidase [flavin-containing] B, EC 1.4.3.21, EC 1.4.3.4 (Monoamine oxidase type B, MAO-B)	MAOB	Homo sapiens (Human)	520
P53041	P53041	reviewed	PPP5_HUMAN	Serine/threonine-protein phosphatase 5, PP5, EC 3.1.3.16 (Protein phosphatase T, PP-T, PPT)	PPP5C PPP5	Homo sapiens (Human)	499
P24941	P24941	reviewed	CDK2_HUMAN	Cyclin-dependent kinase 2, EC 2.7.11.22 (Cell division protein kinase 2) (p33 protein kinase)	CDK2 CDKN2	Homo sapiens (Human)	298
EPHB4_HUMAN	P54760	reviewed	EPHB4_HUMAN	Ephrin type-B receptor 4, EC 2.7.10.1 (Hepatoma transmembrane kinase) (Tyrosine-protein kinase TYRO11)	EPHB4 HTK MYK1 TYRO11	Homo sapiens (Human)	987
PNPH_HUMAN	P00491	reviewed	PNPH_HUMAN	Purine nucleoside phosphorylase, PNP, EC 2.4.2.1 (Inosine phosphorylase) (Inosine-guanosine phosphorylase)	PNP NP	Homo sapiens (Human)	289
SHBG_HUMAN	P04278	reviewed	SHBG_HUMAN	Sex hormone-binding globulin, SHBG (Sex steroid-binding protein, SBP) (Testis-specific androgen-binding protein, ABP) (Testosterone-estradiol-binding globulin, TeBG) (Testosterone-estrogen-binding globulin)	SHBG	Homo sapiens (Human)	402
NOS3_HUMAN	P29474	reviewed	NOS3_HUMAN	Nitric oxide synthase, endothelial, EC 1.14.13.39 (Constitutive NOS, cNOS) (EC-NOS) (Endothelial NOS, eNOS) (NOS type III, NOSIII)	NOS3	Homo sapiens (Human)	1203
AK1C2_HUMAN	P52895	reviewed	AK1C2_HUMAN	Aldo-keto reductase family 1 member C2, EC 1.-.-.-, EC 1.1.1.112, EC 1.1.1.209, EC 1.1.1.53, EC 1.1.1.62, EC 1.3.1.20 (3-alpha-HSD3) (Chlordecone reductase homolog HAKRD) (Dihydrodiol dehydrogenase 2, DD-2, DD2) (Dihydrodiol dehydrogenase/bile acid-binding protein, DD/BABP) (Type III 3-alpha-hydroxysteroid dehydrogenase, EC 1.1.1.357)	AKR1C2 DDH2	Homo sapiens (Human)	323
PDPK1_HUMAN	O15530	reviewed	PDPK1_HUMAN	3-phosphoinositide-dependent protein kinase 1, hPDK1, EC 2.7.11.1	PDPK1 PDK1	Homo sapiens (Human)	556
FCAR_HUMAN	P24071	reviewed	FCAR_HUMAN	Immunoglobulin alpha Fc receptor, IgA Fc receptor (CD antigen CD89)	FCAR CD89	Homo sapiens (Human)	287
ANXA5_HUMAN	P08758	reviewed	ANXA5_HUMAN	Annexin A5 (Anchorin CII) (Annexin V) (Annexin-5) (Calphobindin I, CPB-I) (Endonexin II) (Lipocortin V) (Placental anticoagulant protein 4, PP4) (Placental anticoagulant protein I, PAP-I) (Thromboplastin inhibitor) (Vascular anticoagulant-alpha, VAC-alpha)	ANXA5 ANX5 ENX2 PP4	Homo sapiens (Human)	320
ADA17_HUMAN	P78536	reviewed	ADA17_HUMAN	Disintegrin and metalloproteinase domain-containing protein 17, ADAM 17, EC 3.4.24.86 (Snake venom-like protease) (TNF-alpha convertase) (TNF-alpha-converting enzyme) (CD antigen CD156b)	ADAM17 CSVP TACE	Homo sapiens (Human)	824
ESR1_HUMAN	P03372	reviewed	ESR1_HUMAN	Estrogen receptor, ER (ER-alpha) (Estradiol receptor) (Nuclear receptor subfamily 3 group A member 1)	ESR1 ESR NR3A1	Homo sapiens (Human)	595
ZA2G_HUMAN	P25311	reviewed	ZA2G_HUMAN	Zinc-alpha-2-glycoprotein, Zn-alpha-2-GP, Zn-alpha-2-glycoprotein	AZGP1 ZAG ZNGP1	Homo sapiens (Human)	298
PIM1_HUMAN	P11309	reviewed	PIM1_HUMAN	Serine/threonine-protein kinase pim-1, EC 2.7.11.1	PIM1	Homo sapiens (Human)	313
CASP7_HUMAN	P55210	reviewed	CASP7_HUMAN	Caspase-7, CASP-7, EC 3.4.22.60 (Apoptotic protease Mch-3) (CMH-1) (ICE-like apoptotic protease 3, ICE-LAP3) [Cleaved into: Caspase-7 subunit p20; Caspase-7 subunit p11 ]	CASP7 MCH3	Homo sapiens (Human)	303
O15496	O15496	reviewed	PA2GX_HUMAN	Group 10 secretory phospholipase A2, EC 3.1.1.4 (Group X secretory phospholipase A2, GX sPLA2, sPLA2-X) (Phosphatidylcholine 2-acylhydrolase 10)	PLA2G10	Homo sapiens (Human)	165
MIF_HUMAN	P14174	reviewed	MIF_HUMAN	Macrophage migration inhibitory factor, MIF, EC 5.3.2.1 (Glycosylation-inhibiting factor, GIF) (L-dopachrome isomerase) (L-dopachrome tautomerase, EC 5.3.3.12) (Phenylpyruvate tautomerase)	MIF GLIF MMIF	Homo sapiens (Human)	115
PDE4D_HUMAN	Q08499	reviewed	PDE4D_HUMAN	cAMP-specific 3',5'-cyclic phosphodiesterase 4D, EC 3.1.4.53 (DPDE3) (PDE43)	PDE4D DPDE3	Homo sapiens (Human)	809
PDE4B_HUMAN	Q07343	reviewed	PDE4B_HUMAN	cAMP-specific 3',5'-cyclic phosphodiesterase 4B, EC 3.1.4.53 (DPDE4) (PDE32)	PDE4B DPDE4	Homo sapiens (Human)	736
PRGR_HUMAN	P06401	reviewed	PRGR_HUMAN	Progesterone receptor, PR (Nuclear receptor subfamily 3 group C member 3)	PGR NR3C3	Homo sapiens (Human)	933
PLGF_HUMAN	P49763	reviewed	PLGF_HUMAN	Placenta growth factor, PlGF	PGF PGFL PLGF	Homo sapiens (Human)	221
MMP8_HUMAN	P22894	reviewed	MMP8_HUMAN	Neutrophil collagenase, EC 3.4.24.34 (Matrix metalloproteinase-8, MMP-8) (PMNL collagenase, PMNL-CL)	MMP8 CLG1	Homo sapiens (Human)	467
EGFR_HUMAN	P00533	reviewed	EGFR_HUMAN	Epidermal growth factor receptor, EC 2.7.10.1 (Proto-oncogene c-ErbB-1) (Receptor tyrosine-protein kinase erbB-1)	EGFR ERBB ERBB1 HER1	Homo sapiens (Human)	1210
Q16539	Q16539	reviewed	MK14_HUMAN	Mitogen-activated protein kinase 14, MAP kinase 14, MAPK 14, EC 2.7.11.24 (Cytokine suppressive anti-inflammatory drug-binding protein, CSAID-binding protein, CSBP) (MAP kinase MXI2) (MAX-interacting protein 2) (Mitogen-activated protein kinase p38 alpha, MAP kinase p38 alpha) (Stress-activated protein kinase 2a, SAPK2a)	MAPK14 CSBP CSBP1 CSBP2 CSPB1 MXI2 SAPK2A	Homo sapiens (Human)	360
CFAD_HUMAN	P00746	reviewed	CFAD_HUMAN	Complement factor D, EC 3.4.21.46 (Adipsin) (C3 convertase activator) (Properdin factor D)	CFD DF PFD	Homo sapiens (Human)	253
CFAB_HUMAN	P00751	reviewed	CFAB_HUMAN	Complement factor B, EC 3.4.21.47 (C3/C5 convertase) (Glycine-rich beta glycoprotein, GBG) (PBF2) (Properdin factor B) [Cleaved into: Complement factor B Ba fragment; Complement factor B Bb fragment ]	CFB BF BFD	Homo sapiens (Human)	764
PPARG_HUMAN	P37231	reviewed	PPARG_HUMAN	Peroxisome proliferator-activated receptor gamma, PPAR-gamma (Nuclear receptor subfamily 1 group C member 3)	PPARG NR1C3	Homo sapiens (Human)	505
P14061	P14061	reviewed	DHB1_HUMAN	17-beta-hydroxysteroid dehydrogenase type 1, 17-beta-HSD 1, EC 1.1.1.51 (20 alpha-hydroxysteroid dehydrogenase, 20-alpha-HSD) (E2DH) (Estradiol 17-beta-dehydrogenase 1, EC 1.1.1.62) (Placental 17-beta-hydroxysteroid dehydrogenase) (Short chain dehydrogenase/reductase family 28C member 1)	HSD17B1 E17KSR EDH17B1 EDH17B2 EDHB17 SDR28C1	Homo sapiens (Human)	328
P62508	P62508	reviewed	ERR3_HUMAN	Estrogen-related receptor gamma (ERR gamma-2) (Estrogen receptor-related protein 3) (Nuclear receptor subfamily 3 group B member 3)	ESRRG ERR3 ERRG2 KIAA0832 NR3B3	Homo sapiens (Human)	458
EST1_HUMAN	P23141	reviewed	EST1_HUMAN	Liver carboxylesterase 1 (Acyl-coenzyme A:cholesterol acyltransferase, ACAT) (Brain carboxylesterase hBr1) (Carboxylesterase 1, CE-1, hCE-1, EC 3.1.1.1) (Cholesteryl ester hydrolase, CEH, EC 3.1.1.13) (Cocaine carboxylesterase) (Egasyn) (HMSE) (Methylumbelliferyl-acetate deacetylase 1, EC 3.1.1.56) (Monocyte/macrophage serine esterase) (Retinyl ester hydrolase, REH) (Serine esterase 1) (Triacylgl…	CES1 CES2 SES1	Homo sapiens (Human)	567
CHLE_HUMAN	P06276	reviewed	CHLE_HUMAN	Cholinesterase, EC 3.1.1.8 (Acylcholine acylhydrolase) (Butyrylcholine esterase) (Choline esterase II) (Pseudocholinesterase)	BCHE CHE1	Homo sapiens (Human)	602
TGFR1_HUMAN	P36897	reviewed	TGFR1_HUMAN	TGF-beta receptor type-1, TGFR-1, EC 2.7.11.30 (Activin A receptor type II-like protein kinase of 53kD) (Activin receptor-like kinase 5, ALK-5, ALK5) (Serine/threonine-protein kinase receptor R4, SKR4) (TGF-beta type I receptor) (Transforming growth factor-beta receptor type I, TGF-beta receptor type I, TbetaR-I)	TGFBR1 ALK5 SKR4	Homo sapiens (Human)	503
CHK1_HUMAN	O14757	reviewed	CHK1_HUMAN	Serine/threonine-protein kinase Chk1, EC 2.7.11.1 (CHK1 checkpoint homolog) (Cell cycle checkpoint kinase) (Checkpoint kinase-1)	CHEK1 CHK1	Homo sapiens (Human)	476
LYAM3_HUMAN	P16109	reviewed	LYAM3_HUMAN	P-selectin (CD62 antigen-like family member P) (Granule membrane protein 140, GMP-140) (Leukocyte-endothelial cell adhesion molecule 3, LECAM3) (Platelet activation dependent granule-external membrane protein, PADGEM) (CD antigen CD62P)	SELP GMRP GRMP	Homo sapiens (Human)	830
FA10_HUMAN	P00742	reviewed	FA10_HUMAN	Coagulation factor X, EC 3.4.21.6 (Stuart factor) (Stuart-Prower factor) [Cleaved into: Factor X light chain; Factor X heavy chain; Activated factor Xa heavy chain ]	F10	Homo sapiens (Human)	488
CATB_HUMAN	P07858	reviewed	CATB_HUMAN	Cathepsin B, EC 3.4.22.1 (APP secretase, APPS) (Cathepsin B1) [Cleaved into: Cathepsin B light chain; Cathepsin B heavy chain ]	CTSB CPSB	Homo sapiens (Human)	339
KC1G2_HUMAN	P78368	reviewed	KC1G2_HUMAN	Casein kinase I isoform gamma-2, CKI-gamma 2, EC 2.7.11.1	CSNK1G2 CK1G2	Homo sapiens (Human)	415
BMP7_HUMAN	P18075	reviewed	BMP7_HUMAN	Bone morphogenetic protein 7, BMP-7 (Osteogenic protein 1, OP-1) (Eptotermin alfa)	BMP7 OP1	Homo sapiens (Human)	431
P00390	P00390	reviewed	GSHR_HUMAN	Glutathione reductase, mitochondrial, GR, GRase, EC 1.8.1.7	GSR GLUR GRD1	Homo sapiens (Human)	522
MK08_HUMAN	P45983	reviewed	MK08_HUMAN	Mitogen-activated protein kinase 8, MAP kinase 8, MAPK 8, EC 2.7.11.24 (JNK-46) (Stress-activated protein kinase 1c, SAPK1c) (Stress-activated protein kinase JNK1) (c-Jun N-terminal kinase 1)	MAPK8 JNK1 PRKM8 SAPK1 SAPK1C	Homo sapiens (Human)	427
RXRA_HUMAN	P19793	reviewed	RXRA_HUMAN	Retinoic acid receptor RXR-alpha (Nuclear receptor subfamily 2 group B member 1) (Retinoid X receptor alpha)	RXRA NR2B1	Homo sapiens (Human)	462
HS90A_HUMAN	P07900	reviewed	HS90A_HUMAN	Heat shock protein HSP 90-alpha, EC 3.6.4.10 (Heat shock 86 kDa, HSP 86, HSP86) (Lipopolysaccharide-associated protein 2, LAP-2, LPS-associated protein 2) (Renal carcinoma antigen NY-REN-38)	HSP90AA1 HSP90A HSPC1 HSPCA	Homo sapiens (Human)	732
P04745	P0DUB6	reviewed	AMY1A_HUMAN	Alpha-amylase 1A, EC 3.2.1.1 (1,4-alpha-D-glucan glucanohydrolase 1) (Salivary alpha-amylase)	AMY1A AMY1	Homo sapiens (Human)	511
P04745	P0DTE7	reviewed	AMY1B_HUMAN	Alpha-amylase 1B, EC 3.2.1.1	AMY1B AMY1	Homo sapiens (Human)	511
P04745	P0DTE8	reviewed	AMY1C_HUMAN	Alpha-amylase 1C, EC 3.2.1.1	AMY1C AMY1	Homo sapiens (Human)	511
NQO1_HUMAN	P15559	reviewed	NQO1_HUMAN	NAD(P)H dehydrogenase [quinone] 1, EC 1.6.5.2 (Azoreductase) (DT-diaphorase, DTD) (Menadione reductase) (NAD(P)H:quinone oxidoreductase 1) (Phylloquinone reductase) (Quinone reductase 1, QR1)	NQO1 DIA4 NMOR1	Homo sapiens (Human)	274
CATK_HUMAN	P43235	reviewed	CATK_HUMAN	Cathepsin K, EC 3.4.22.38 (Cathepsin O) (Cathepsin O2) (Cathepsin X)	CTSK CTSO CTSO2	Homo sapiens (Human)	329
Q13126	Q13126	reviewed	MTAP_HUMAN	S-methyl-5'-thioadenosine phosphorylase, EC 2.4.2.28 (5'-methylthioadenosine phosphorylase, MTA phosphorylase, MTAP, MTAPase)	MTAP MSAP	Homo sapiens (Human)	283
DCAM_HUMAN	P17707	reviewed	DCAM_HUMAN	S-adenosylmethionine decarboxylase proenzyme, AdoMetDC, SAMDC, EC 4.1.1.50 [Cleaved into: S-adenosylmethionine decarboxylase alpha chain; S-adenosylmethionine decarboxylase beta chain ]	AMD1 AMD	Homo sapiens (Human)	334
PH4H_HUMAN	P00439	reviewed	PH4H_HUMAN	Phenylalanine-4-hydroxylase, PAH, EC 1.14.16.1 (Phe-4-monooxygenase)	PAH	Homo sapiens (Human)	452
FGFR1_HUMAN	P11362	reviewed	FGFR1_HUMAN	Fibroblast growth factor receptor 1, FGFR-1, EC 2.7.10.1 (Basic fibroblast growth factor receptor 1, BFGFR, bFGF-R-1) (Fms-like tyrosine kinase 2, FLT-2) (N-sam) (Proto-oncogene c-Fgr) (CD antigen CD331)	FGFR1 BFGFR CEK FGFBR FLG FLT2 HBGFR	Homo sapiens (Human)	822
P63316	P63316	reviewed	TNNC1_HUMAN	Troponin C, slow skeletal and cardiac muscles, TN-C	TNNC1 TNNC	Homo sapiens (Human)	161
DYR_HUMAN	P00374	reviewed	DYR_HUMAN	Dihydrofolate reductase, EC 1.5.1.3	DHFR	Homo sapiens (Human)	187
P54577	P54577	reviewed	SYYC_HUMAN	Tyrosine--tRNA ligase, cytoplasmic, EC 6.1.1.1 (Tyrosyl-tRNA synthetase, TyrRS) [Cleaved into: Tyrosine--tRNA ligase, cytoplasmic, N-terminally processed ]	YARS1 YARS	Homo sapiens (Human)	528
P11142	P11142	reviewed	HSP7C_HUMAN	Heat shock cognate 71 kDa protein, EC 3.6.4.10 (Heat shock 70 kDa protein 8) (Lipopolysaccharide-associated protein 1, LAP-1, LPS-associated protein 1)	HSPA8 HSC70 HSP73 HSPA10	Homo sapiens (Human)	646
P04179	P04179	reviewed	SODM_HUMAN	Superoxide dismutase [Mn], mitochondrial, EC 1.15.1.1	SOD2	Homo sapiens (Human)	222
DHSO_HUMAN	Q00796	reviewed	DHSO_HUMAN	Sorbitol dehydrogenase, SDH, EC 1.1.1.- ((R,R)-butanediol dehydrogenase, EC 1.1.1.4) (L-iditol 2-dehydrogenase, EC 1.1.1.14) (Polyol dehydrogenase) (Ribitol dehydrogenase, RDH, EC 1.1.1.56) (Xylitol dehydrogenase, XDH, EC 1.1.1.9)	SORD	Homo sapiens (Human)	357
HDAC8_HUMAN	Q9BY41	reviewed	HDAC8_HUMAN	Histone deacetylase 8, HD8, EC 3.5.1.98 (Protein deacetylase HDAC8, EC 3.5.1.-) (Protein decrotonylase HDAC8, EC 3.5.1.-)	HDAC8 HDACL1 CDA07	Homo sapiens (Human)	377
GSK3B_HUMAN	P49841	reviewed	GSK3B_HUMAN	Glycogen synthase kinase-3 beta, GSK-3 beta, EC 2.7.11.26 (Serine/threonine-protein kinase GSK3B, EC 2.7.11.1)	GSK3B	Homo sapiens (Human)	420
Q06520	Q06520	reviewed	ST2A1_HUMAN	Sulfotransferase 2A1, ST2A1, EC 2.8.2.2 (Bile salt sulfotransferase, EC 2.8.2.14) (Dehydroepiandrosterone sulfotransferase, DHEA-ST, DHEA-ST8) (Hydroxysteroid Sulfotransferase, HST) (ST2) (SULT2A3)	SULT2A1 HST STD	Homo sapiens (Human)	285
AK1C3_HUMAN	P42330	reviewed	AK1C3_HUMAN	Aldo-keto reductase family 1 member C3, EC 1.1.1.-, EC 1.1.1.210, EC 1.1.1.53, EC 1.1.1.62 (17-beta-hydroxysteroid dehydrogenase type 5, 17-beta-HSD 5) (3-alpha-HSD type II, brain) (3-alpha-hydroxysteroid dehydrogenase type 2, 3-alpha-HSD type 2, EC 1.1.1.357) (Chlordecone reductase homolog HAKRb) (Dihydrodiol dehydrogenase 3, DD-3, DD3) (Dihydrodiol dehydrogenase type I) (HA1753) (Prostaglandin …	AKR1C3 DDH1 HSD17B5 KIAA0119 PGFS	Homo sapiens (Human)	323
P28845	P28845	reviewed	DHI1_HUMAN	11-beta-hydroxysteroid dehydrogenase 1, 11-DH, 11-beta-HSD1, EC 1.1.1.146 (7-oxosteroid reductase, EC 1.1.1.201) (Corticosteroid 11-beta-dehydrogenase isozyme 1) (Short chain dehydrogenase/reductase family 26C member 1)	HSD11B1 HSD11 HSD11L SDR26C1	Homo sapiens (Human)	292
SRC_HUMAN	P12931	reviewed	SRC_HUMAN	Proto-oncogene tyrosine-protein kinase Src, EC 2.7.10.2 (Proto-oncogene c-Src) (pp60c-src, p60-Src)	SRC SRC1	Homo sapiens (Human)	536
P05981	P05981	reviewed	HEPS_HUMAN	Serine protease hepsin, EC 3.4.21.106 (Transmembrane protease serine 1) [Cleaved into: Serine protease hepsin non-catalytic chain; Serine protease hepsin catalytic chain ]	HPN TMPRSS1	Homo sapiens (Human)	417
MCR_HUMAN	P08235	reviewed	MCR_HUMAN	Mineralocorticoid receptor, MR (Nuclear receptor subfamily 3 group C member 2)	NR3C2 MCR MLR	Homo sapiens (Human)	984
P35968	P35968	reviewed	VGFR2_HUMAN	Vascular endothelial growth factor receptor 2, VEGFR-2, EC 2.7.10.1 (Fetal liver kinase 1, FLK-1) (Kinase insert domain receptor, KDR) (Protein-tyrosine kinase receptor flk-1) (CD antigen CD309)	KDR FLK1 VEGFR2	Homo sapiens (Human)	1356
P00734	P00734	reviewed	THRB_HUMAN	Prothrombin, EC 3.4.21.5 (Coagulation factor II) [Cleaved into: Activation peptide fragment 1; Activation peptide fragment 2; Thrombin light chain; Thrombin heavy chain ]	F2	Homo sapiens (Human)	622
P21802	P21802	reviewed	FGFR2_HUMAN	Fibroblast growth factor receptor 2, FGFR-2, EC 2.7.10.1 (K-sam, KGFR) (Keratinocyte growth factor receptor) (CD antigen CD332)	FGFR2 BEK KGFR KSAM	Homo sapiens (Human)	821
Q04828	Q04828	reviewed	AK1C1_HUMAN	Aldo-keto reductase family 1 member C1, EC 1.1.1.-, EC 1.1.1.112, EC 1.1.1.209, EC 1.1.1.210, EC 1.1.1.357, EC 1.1.1.51, EC 1.1.1.53, EC 1.1.1.62, EC 1.3.1.20 (20-alpha-hydroxysteroid dehydrogenase, 20-alpha-HSD, EC 1.1.1.149) (Chlordecone reductase homolog HAKRC) (Dihydrodiol dehydrogenase 1, DD1) (High-affinity hepatic bile acid-binding protein, HBAB)	AKR1C1 DDH DDH1	Homo sapiens (Human)	323
PTN1_HUMAN	P18031	reviewed	PTN1_HUMAN	Tyrosine-protein phosphatase non-receptor type 1, EC 3.1.3.48 (Protein-tyrosine phosphatase 1B, PTP-1B)	PTPN1 PTP1B	Homo sapiens (Human)	435
CTNA1_HUMAN	P35221	reviewed	CTNA1_HUMAN	Catenin alpha-1 (Alpha E-catenin) (Cadherin-associated protein) (Renal carcinoma antigen NY-REN-13)	CTNNA1	Homo sapiens (Human)	906
MMP12_HUMAN	P39900	reviewed	MMP12_HUMAN	Macrophage metalloelastase, MME, EC 3.4.24.65 (Macrophage elastase, ME, hME) (Matrix metalloproteinase-12, MMP-12)	MMP12 HME	Homo sapiens (Human)	470
TYPH_HUMAN	P19971	reviewed	TYPH_HUMAN	Thymidine phosphorylase, TP, EC 2.4.2.4 (Gliostatin) (Platelet-derived endothelial cell growth factor, PD-ECGF) (TdRPase)	TYMP ECGF1	Homo sapiens (Human)	482
CATS_HUMAN	P25774	reviewed	CATS_HUMAN	Cathepsin S, EC 3.4.22.27	CTSS	Homo sapiens (Human)	331
ALBU_HUMAN	P02768	reviewed	ALBU_HUMAN	Albumin	ALB GIG20 GIG42 PRO0903 PRO1708 PRO2044 PRO2619 PRO2675 UNQ696/PRO1341	Homo sapiens (Human)	609
CBR1_HUMAN	P16152	reviewed	CBR1_HUMAN	Carbonyl reductase [NADPH] 1, EC 1.1.1.184 (15-hydroxyprostaglandin dehydrogenase [NADP(+)], EC 1.1.1.196, EC 1.1.1.197) (20-beta-hydroxysteroid dehydrogenase) (Alcohol dehydrogenase [NAD(P)+] CBR1, EC 1.1.1.71) (NADPH-dependent carbonyl reductase 1) (Prostaglandin 9-ketoreductase, PG-9-KR) (Prostaglandin-E(2) 9-reductase, EC 1.1.1.189) (Short chain dehydrogenase/reductase family 21C member 1)	CBR1 CBR CRN SDR21C1	Homo sapiens (Human)	277
CDD_HUMAN	P32320	reviewed	CDD_HUMAN	Cytidine deaminase, EC 3.5.4.5 (Cytidine aminohydrolase)	CDA CDD	Homo sapiens (Human)	146
PDE3B_HUMAN	Q13370	reviewed	PDE3B_HUMAN	cGMP-inhibited 3',5'-cyclic phosphodiesterase B, EC 3.1.4.17 (CGIPDE1, CGIP1) (Cyclic GMP-inhibited phosphodiesterase B, CGI-PDE B)	PDE3B	Homo sapiens (Human)	1112
AKT1_HUMAN	P31749	reviewed	AKT1_HUMAN	RAC-alpha serine/threonine-protein kinase, EC 2.7.11.1 (Protein kinase B, PKB) (Protein kinase B alpha, PKB alpha) (Proto-oncogene c-Akt) (RAC-PK-alpha)	AKT1 PKB RAC	Homo sapiens (Human)	480
HMDH_HUMAN	P04035	reviewed	HMDH_HUMAN	3-hydroxy-3-methylglutaryl-coenzyme A reductase, HMG-CoA reductase, EC 1.1.1.34	HMGCR	Homo sapiens (Human)	888
P08581	P08581	reviewed	MET_HUMAN	Hepatocyte growth factor receptor, HGF receptor, EC 2.7.10.1 (HGF/SF receptor) (Proto-oncogene c-Met) (Scatter factor receptor, SF receptor) (Tyrosine-protein kinase Met)	MET	Homo sapiens (Human)	1390
P00517	P00517	reviewed	KAPCA_BOVIN	cAMP-dependent protein kinase catalytic subunit alpha, PKA C-alpha, EC 2.7.11.11	PRKACA	Bos taurus (Bovine)	351
P00326	P00326	reviewed	ADH1G_HUMAN	Alcohol dehydrogenase 1C, EC 1.1.1.1 (Alcohol dehydrogenase subunit gamma)	ADH1C ADH3	Homo sapiens (Human)	375
PDE5A_HUMAN	O76074	reviewed	PDE5A_HUMAN	cGMP-specific 3',5'-cyclic phosphodiesterase, EC 3.1.4.35 (cGMP-binding cGMP-specific phosphodiesterase, CGB-PDE)	PDE5A PDE5	Homo sapiens (Human)	875
CDK6_HUMAN	Q00534	reviewed	CDK6_HUMAN	Cyclin-dependent kinase 6, EC 2.7.11.22 (Cell division protein kinase 6) (Serine/threonine-protein kinase PLSTIRE)	CDK6 CDKN6	Homo sapiens (Human)	326
O00244	O00244	reviewed	ATOX1_HUMAN	Copper transport protein ATOX1 (Metal transport protein ATX1)	ATOX1 HAH1	Homo sapiens (Human)	68
DCK_HUMAN	P27707	reviewed	DCK_HUMAN	Deoxycytidine kinase, dCK, EC 2.7.1.74 (Deoxyadenosine kinase, EC 2.7.1.76) (Deoxyguanosine kinase, EC 2.7.1.113)	DCK	Homo sapiens (Human)	260
P05451	P05451	reviewed	REG1A_HUMAN	Lithostathine-1-alpha (Islet cells regeneration factor, ICRF) (Islet of Langerhans regenerating protein, REG) (Pancreatic stone protein, PSP) (Pancreatic thread protein, PTP) (Regenerating islet-derived protein 1-alpha, REG-1-alpha) (Regenerating protein I alpha)	REG1A PSPS PSPS1 REG	Homo sapiens (Human)	166
PNMT_HUMAN	P11086	reviewed	PNMT_HUMAN	Phenylethanolamine N-methyltransferase, PNMTase, EC 2.1.1.28 (Noradrenaline N-methyltransferase)	PNMT PENT	Homo sapiens (Human)	282
MK10_HUMAN	P53779	reviewed	MK10_HUMAN	Mitogen-activated protein kinase 10, MAP kinase 10, MAPK 10, EC 2.7.11.24 (MAP kinase p49 3F12) (Stress-activated protein kinase 1b, SAPK1b) (Stress-activated protein kinase JNK3) (c-Jun N-terminal kinase 3)	MAPK10 JNK3 JNK3A PRKM10 SAPK1B	Homo sapiens (Human)	464
P06737	P06737	reviewed	PYGL_HUMAN	Glycogen phosphorylase, liver form, EC 2.4.1.1	PYGL	Homo sapiens (Human)	847
HYES_HUMAN	P34913	reviewed	HYES_HUMAN	Bifunctional epoxide hydrolase 2 [Includes: Cytosolic epoxide hydrolase 2, CEH, EC 3.3.2.10 (Epoxide hydratase) (Soluble epoxide hydrolase, SEH); Lipid-phosphate phosphatase, EC 3.1.3.76 ]	EPHX2	Homo sapiens (Human)	555
DPP4_HUMAN	P27487	reviewed	DPP4_HUMAN	Dipeptidyl peptidase 4, EC 3.4.14.5 (ADABP) (Adenosine deaminase complexing protein 2, ADCP-2) (Dipeptidyl peptidase IV, DPP IV) (T-cell activation antigen CD26) (TP103) (CD antigen CD26) [Cleaved into: Dipeptidyl peptidase 4 membrane form (Dipeptidyl peptidase IV membrane form); Dipeptidyl peptidase 4 soluble form (Dipeptidyl peptidase IV soluble form) ]	DPP4 ADCP2 CD26	Homo sapiens (Human)	766
UROK_HUMAN	P00749	reviewed	UROK_HUMAN	Urokinase-type plasminogen activator, U-plasminogen activator, uPA, EC 3.4.21.73 [Cleaved into: Urokinase-type plasminogen activator long chain A; Urokinase-type plasminogen activator short chain A; Urokinase-type plasminogen activator chain B ]	PLAU	Homo sapiens (Human)	431
MMP3_HUMAN	P08254	reviewed	MMP3_HUMAN	Stromelysin-1, SL-1, EC 3.4.24.17 (Matrix metalloproteinase-3, MMP-3) (Transin-1)	MMP3 STMY1	Homo sapiens (Human)	477
Q92731	Q92731	reviewed	ESR2_HUMAN	Estrogen receptor beta, ER-beta (Nuclear receptor subfamily 3 group A member 2)	ESR2 ESTRB NR3A2	Homo sapiens (Human)	530
RENI_HUMAN	P00797	reviewed	RENI_HUMAN	Renin, EC 3.4.23.15 (Angiotensinogenase)	REN	Homo sapiens (Human)	406
HXK1_HUMAN	P19367	reviewed	HXK1_HUMAN	Hexokinase-1, EC 2.7.1.1 (Brain form hexokinase) (Hexokinase type I, HK I) (Hexokinase-A)	HK1	Homo sapiens (Human)	917
SAHH_HUMAN	P23526	reviewed	SAHH_HUMAN	Adenosylhomocysteinase, AdoHcyase, EC 3.3.1.1 (S-adenosyl-L-homocysteine hydrolase)	AHCY SAHH	Homo sapiens (Human)	432
P78536	P78536	reviewed	ADA17_HUMAN	Disintegrin and metalloproteinase domain-containing protein 17, ADAM 17, EC 3.4.24.86 (Snake venom-like protease) (TNF-alpha convertase) (TNF-alpha-converting enzyme) (CD antigen CD156b)	ADAM17 CSVP TACE	Homo sapiens (Human)	824
MMP7_HUMAN	P09237	reviewed	MMP7_HUMAN	Matrilysin, EC 3.4.24.23 (Matrin) (Matrix metalloproteinase-7, MMP-7) (Pump-1 protease) (Uterine metalloproteinase)	MMP7 MPSL1 PUMP1	Homo sapiens (Human)	267
HCK_HUMAN	P08631	reviewed	HCK_HUMAN	Tyrosine-protein kinase HCK, EC 2.7.10.2 (Hematopoietic cell kinase) (Hemopoietic cell kinase) (p59-HCK/p60-HCK) (p59Hck) (p61Hck)	HCK	Homo sapiens (Human)	526
ADK_HUMAN	P55263	reviewed	ADK_HUMAN	Adenosine kinase, AK, EC 2.7.1.20 (Adenosine 5'-phosphotransferase)	ADK	Homo sapiens (Human)	362
P61586	P61586	reviewed	RHOA_HUMAN	Transforming protein RhoA, EC 3.6.5.2 (Rho cDNA clone 12, h12)	RHOA ARH12 ARHA RHO12	Homo sapiens (Human)	193
ACK1_HUMAN	Q07912	reviewed	ACK1_HUMAN	Activated CDC42 kinase 1, ACK-1, EC 2.7.10.2, EC 2.7.11.1 (Tyrosine kinase non-receptor protein 2)	TNK2 ACK1	Homo sapiens (Human)	1038
BST1_HUMAN	Q10588	reviewed	BST1_HUMAN	ADP-ribosyl cyclase/cyclic ADP-ribose hydrolase 2, EC 3.2.2.6 (ADP-ribosyl cyclase 2) (Bone marrow stromal antigen 1, BST-1) (Cyclic ADP-ribose hydrolase 2, cADPr hydrolase 2) (CD antigen CD157)	BST1	Homo sapiens (Human)	318
CP2C9_HUMAN	P11712	reviewed	CP2C9_HUMAN	Cytochrome P450 2C9, EC 1.14.14.1 ((R)-limonene 6-monooxygenase, EC 1.14.14.53) ((S)-limonene 6-monooxygenase, EC 1.14.14.51) ((S)-limonene 7-monooxygenase, EC 1.14.14.52) (CYPIIC9) (Cholesterol 25-hydroxylase) (Cytochrome P-450MP) (Cytochrome P450 MP-4) (Cytochrome P450 MP-8) (Cytochrome P450 PB-1) (S-mephenytoin 4-hydroxylase)	CYP2C9 CYP2C10	Homo sapiens (Human)	490
ELNE_HUMAN	P08246	reviewed	ELNE_HUMAN	Neutrophil elastase, EC 3.4.21.37 (Bone marrow serine protease) (Elastase-2) (Human leukocyte elastase, HLE) (Medullasin) (PMN elastase)	ELANE ELA2	Homo sapiens (Human)	267
ACE_HUMAN	P12821	reviewed	ACE_HUMAN	Angiotensin-converting enzyme, ACE, EC 3.2.1.-, EC 3.4.15.1 (Dipeptidyl carboxypeptidase I) (Kininase II) (CD antigen CD143) [Cleaved into: Angiotensin-converting enzyme, soluble form ]	ACE DCP DCP1	Homo sapiens (Human)	1306
Q9HAN9	Q9HAN9	reviewed	NMNA1_HUMAN	Nicotinamide/nicotinic acid mononucleotide adenylyltransferase 1, NMN/NaMN adenylyltransferase 1, EC 2.7.7.1, EC 2.7.7.18 (Nicotinamide-nucleotide adenylyltransferase 1, NMN adenylyltransferase 1) (Nicotinate-nucleotide adenylyltransferase 1, NaMN adenylyltransferase 1)	NMNAT1 NMNAT	Homo sapiens (Human)	279
NR1H2_HUMAN	P55055	reviewed	NR1H2_HUMAN	Oxysterols receptor LXR-beta (Liver X receptor beta) (Nuclear receptor NER) (Nuclear receptor subfamily 1 group H member 2) (Ubiquitously-expressed nuclear receptor)	NR1H2 LXRB NER UNR	Homo sapiens (Human)	460
LCK_HUMAN	P06239	reviewed	LCK_HUMAN	Tyrosine-protein kinase Lck, EC 2.7.10.2 (Leukocyte C-terminal Src kinase, LSK) (Lymphocyte cell-specific protein-tyrosine kinase) (Protein YT16) (Proto-oncogene Lck) (T cell-specific protein-tyrosine kinase) (p56-LCK)	LCK	Homo sapiens (Human)	509
P35558	P35558	reviewed	PCKGC_HUMAN	Phosphoenolpyruvate carboxykinase, cytosolic [GTP], PEPCK-C, EC 4.1.1.32 (Serine-protein kinase PCK1, EC 2.7.11.-)	PCK1 PEPCK1	Homo sapiens (Human)	622
PADI4_HUMAN	Q9UM07	reviewed	PADI4_HUMAN	Protein-arginine deiminase type-4, EC 3.5.3.15 (HL-60 PAD) (Peptidylarginine deiminase IV) (Protein-arginine deiminase type IV)	PADI4 PAD4 PADI5 PDI5	Homo sapiens (Human)	663
KIF11_HUMAN	P52732	reviewed	KIF11_HUMAN	Kinesin-like protein KIF11 (Kinesin-like protein 1) (Kinesin-like spindle protein HKSP) (Kinesin-related motor protein Eg5) (Thyroid receptor-interacting protein 5, TR-interacting protein 5, TRIP-5)	KIF11 EG5 KNSL1 TRIP5	Homo sapiens (Human)	1056
P49638	P49638	reviewed	TTPA_HUMAN	Alpha-tocopherol transfer protein, Alpha-TTP	TTPA TPP1	Homo sapiens (Human)	278
Q9BZX2	Q9BZX2	reviewed	UCK2_HUMAN	Uridine-cytidine kinase 2, UCK 2, EC 2.7.1.48 (Cytidine monophosphokinase 2) (Testis-specific protein TSA903) (Uridine monophosphokinase 2)	UCK2 UMPK	Homo sapiens (Human)	261
NR1H3_HUMAN	Q13133	reviewed	NR1H3_HUMAN	Oxysterols receptor LXR-alpha (Liver X receptor alpha) (Nuclear receptor subfamily 1 group H member 3)	NR1H3 LXRA	Homo sapiens (Human)	447
SETD7_HUMAN	Q8WTS6	reviewed	SETD7_HUMAN	Histone-lysine N-methyltransferase SETD7, EC 2.1.1.364 (Histone H3-K4 methyltransferase SETD7, H3-K4-HMTase SETD7) (Lysine N-methyltransferase 7) (SET domain-containing protein 7) (SET7/9)	SETD7 KIAA1717 KMT7 SET7 SET9	Homo sapiens (Human)	366
RB11A_HUMAN	P62491	reviewed	RB11A_HUMAN	Ras-related protein Rab-11A, Rab-11, EC 3.6.5.2 (YL8)	RAB11A RAB11	Homo sapiens (Human)	216
P11586	P11586	reviewed	C1TC_HUMAN	C-1-tetrahydrofolate synthase, cytoplasmic, C1-THF synthase (Epididymis secretory sperm binding protein) [Cleaved into: C-1-tetrahydrofolate synthase, cytoplasmic, N-terminally processed ] [Includes: Methylenetetrahydrofolate dehydrogenase, EC 1.5.1.5; Methenyltetrahydrofolate cyclohydrolase, EC 3.5.4.9; Formyltetrahydrofolate synthetase, EC 6.3.4.3 ]	MTHFD1 MTHFC MTHFD	Homo sapiens (Human)	935
P08263	P08263	reviewed	GSTA1_HUMAN	Glutathione S-transferase A1, EC 2.5.1.18 (13-hydroperoxyoctadecadienoate peroxidase, EC 1.11.1.-) (Androst-5-ene-3,17-dione isomerase, EC 5.3.3.-) (GST HA subunit 1) (GST class-alpha member 1) (GST-epsilon) (GSTA1-1) (GTH1) [Cleaved into: Glutathione S-transferase A1, N-terminally processed ]	GSTA1	Homo sapiens (Human)	222
Q96CA5	Q96CA5	reviewed	BIRC7_HUMAN	Baculoviral IAP repeat-containing protein 7, EC 2.3.2.27 (Kidney inhibitor of apoptosis protein, KIAP) (Livin) (Melanoma inhibitor of apoptosis protein, ML-IAP) (RING finger protein 50) (RING-type E3 ubiquitin transferase BIRC7) [Cleaved into: Baculoviral IAP repeat-containing protein 7 30kDa subunit, Truncated livin, p30-Livin, tLivin ]	BIRC7 KIAP LIVIN MLIAP RNF50 UNQ5800/PRO19607/PRO21344	Homo sapiens (Human)	298
LEG2_HUMAN	P05162	reviewed	LEG2_HUMAN	Galectin-2, Gal-2 (Beta-galactoside-binding lectin L-14-II) (HL14) (Lactose-binding lectin 2) (S-Lac lectin 2)	LGALS2	Homo sapiens (Human)	132
MMP13_HUMAN	P45452	reviewed	MMP13_HUMAN	Collagenase 3, EC 3.4.24.- (Matrix metalloproteinase-13, MMP-13)	MMP13	Homo sapiens (Human)	471
GALE_HUMAN	Q14376	reviewed	GALE_HUMAN	UDP-glucose 4-epimerase, EC 5.1.3.2 (Galactowaldenase) (UDP-N-acetylgalactosamine 4-epimerase, UDP-GalNAc 4-epimerase) (UDP-N-acetylglucosamine 4-epimerase, UDP-GlcNAc 4-epimerase, EC 5.1.3.7) (UDP-galactose 4-epimerase)	GALE	Homo sapiens (Human)	348
CD1A_HUMAN	P06126	reviewed	CD1A_HUMAN	T-cell surface glycoprotein CD1a (T-cell surface antigen T6/Leu-6, hTa1 thymocyte antigen) (CD antigen CD1a)	CD1A	Homo sapiens (Human)	327
ARGI1_HUMAN	P05089	reviewed	ARGI1_HUMAN	Arginase-1, EC 3.5.3.1 (Liver-type arginase) (Type I arginase)	ARG1	Homo sapiens (Human)	322
P10828	P10828	reviewed	THB_HUMAN	Thyroid hormone receptor beta (Nuclear receptor subfamily 1 group A member 2) (c-erbA-2) (c-erbA-beta)	THRB ERBA2 NR1A2 THR1	Homo sapiens (Human)	461
A1AT_HUMAN	P01009	reviewed	A1AT_HUMAN	Alpha-1-antitrypsin (Alpha-1 protease inhibitor) (Alpha-1-antiproteinase) (Serpin A1) [Cleaved into: Short peptide from AAT, SPAAT ]	SERPINA1 AAT PI PRO0684 PRO2209	Homo sapiens (Human)	418
CCNT1_HUMAN	O60563	reviewed	CCNT1_HUMAN	Cyclin-T1, CycT1, Cyclin-T	CCNT1	Homo sapiens (Human)	726
ERBB4_HUMAN	Q15303	reviewed	ERBB4_HUMAN	Receptor tyrosine-protein kinase erbB-4, EC 2.7.10.1 (Proto-oncogene-like protein c-ErbB-4) (Tyrosine kinase-type cell surface receptor HER4) (p180erbB4) [Cleaved into: ERBB4 intracellular domain, 4ICD, E4ICD (s80HER4) ]	ERBB4 HER4	Homo sapiens (Human)	1308
DPEP1_HUMAN	P16444	reviewed	DPEP1_HUMAN	Dipeptidase 1, EC 3.4.13.19 (Beta-lactamase, EC 3.5.2.6) (Dehydropeptidase-I) (Microsomal dipeptidase) (Renal dipeptidase, hRDP)	DPEP1 MDP RDP	Homo sapiens (Human)	411
PYRD_HUMAN	Q02127	reviewed	PYRD_HUMAN	Dihydroorotate dehydrogenase (quinone), mitochondrial, DHOdehase, EC 1.3.5.2 (Dihydroorotate oxidase)	DHODH	Homo sapiens (Human)	395
GSTP1_HUMAN	P09211	reviewed	GSTP1_HUMAN	Glutathione S-transferase P, EC 2.5.1.18 (GST class-pi) (GSTP1-1)	GSTP1 FAEES3 GST3	Homo sapiens (Human)	210
NOS2_HUMAN	P35228	reviewed	NOS2_HUMAN	Nitric oxide synthase, inducible, EC 1.14.13.39 (Hepatocyte NOS, HEP-NOS) (Inducible NO synthase, Inducible NOS, iNOS) (NOS type II) (Peptidyl-cysteine S-nitrosylase NOS2)	NOS2 NOS2A	Homo sapiens (Human)	1153
KAT1_HUMAN	Q16773	reviewed	KAT1_HUMAN	Kynurenine--oxoglutarate transaminase 1, EC 2.6.1.7 (Cysteine-S-conjugate beta-lyase, EC 4.4.1.13) (Glutamine transaminase K, GTK) (Glutamine--phenylpyruvate transaminase, EC 2.6.1.64) (Kynurenine aminotransferase 1) (Kynurenine aminotransferase I, KATI) (Kynurenine--oxoglutarate transaminase I)	KYAT1 CCBL1	Homo sapiens (Human)	422
B3GA1_HUMAN	Q9P2W7	reviewed	B3GA1_HUMAN	Galactosylgalactosylxylosylprotein 3-beta-glucuronosyltransferase 1, EC 2.4.1.135 (Beta-1,3-glucuronyltransferase 1) (Glucuronosyltransferase P, GlcAT-P) (UDP-GlcUA:glycoprotein beta-1,3-glucuronyltransferase, GlcUAT-P)	B3GAT1 GLCATP	Homo sapiens (Human)	334
KSYK_HUMAN	P43405	reviewed	KSYK_HUMAN	Tyrosine-protein kinase SYK, EC 2.7.10.2 (Spleen tyrosine kinase) (p72-Syk)	SYK	Homo sapiens (Human)	635
FABP4_HUMAN	P15090	reviewed	FABP4_HUMAN	Fatty acid-binding protein, adipocyte (Adipocyte lipid-binding protein, ALBP) (Adipocyte-type fatty acid-binding protein, A-FABP, AFABP) (Fatty acid-binding protein 4)	FABP4	Homo sapiens (Human)	132
IGF1R_HUMAN	P08069	reviewed	IGF1R_HUMAN	Insulin-like growth factor 1 receptor, EC 2.7.10.1 (Insulin-like growth factor I receptor, IGF-I receptor) (CD antigen CD221) [Cleaved into: Insulin-like growth factor 1 receptor alpha chain; Insulin-like growth factor 1 receptor beta chain ]	IGF1R	Homo sapiens (Human)	1367
P32589	P32589	reviewed	HSP7F_YEAST	Heat shock protein homolog SSE1 (Chaperone protein MSI3)	SSE1 MSI3 YPL106C LPG3C	Saccharomyces cerevisiae (strain ATCC 204508 / S288c) (Baker's yeast)	693
HXK4_HUMAN	P35557	reviewed	HXK4_HUMAN	Hexokinase-4, HK4, EC 2.7.1.1 (Glucokinase) (Hexokinase type IV, HK IV) (Hexokinase-D)	GCK	Homo sapiens (Human)	465
GCR_HUMAN	P04150	reviewed	GCR_HUMAN	Glucocorticoid receptor, GR (Nuclear receptor subfamily 3 group C member 1)	NR3C1 GRL	Homo sapiens (Human)	777
TYSY_HUMAN	P04818	reviewed	TYSY_HUMAN	Thymidylate synthase, TS, TSase, EC 2.1.1.45	TYMS TS OK/SW-cl.29	Homo sapiens (Human)	313
P09874	P09874	reviewed	PARP1_HUMAN	Poly [ADP-ribose] polymerase 1, PARP-1, EC 2.4.2.30 (ADP-ribosyltransferase diphtheria toxin-like 1, ARTD1) (DNA ADP-ribosyltransferase PARP1, EC 2.4.2.-) (NAD(+) ADP-ribosyltransferase 1, ADPRT 1) (Poly[ADP-ribose] synthase 1) (Protein poly-ADP-ribosyltransferase PARP1, EC 2.4.2.-)	PARP1 ADPRT PPOL	Homo sapiens (Human)	1014
PPARA_HUMAN	Q07869	reviewed	PPARA_HUMAN	Peroxisome proliferator-activated receptor alpha, PPAR-alpha (Nuclear receptor subfamily 1 group C member 1)	PPARA NR1C1 PPAR	Homo sapiens (Human)	468
P29373	P29373	reviewed	RABP2_HUMAN	Cellular retinoic acid-binding protein 2 (Cellular retinoic acid-binding protein II, CRABP-II)	CRABP2	Homo sapiens (Human)	138
Q9NY01	P16442	reviewed	BGAT_HUMAN	Histo-blood group ABO system transferase (Fucosylglycoprotein 3-alpha-galactosyltransferase) (Fucosylglycoprotein alpha-N-acetylgalactosaminyltransferase) (Glycoprotein-fucosylgalactoside alpha-N-acetylgalactosaminyltransferase, EC 2.4.1.40) (Glycoprotein-fucosylgalactoside alpha-galactosyltransferase, EC 2.4.1.37) (Histo-blood group A transferase, A transferase) (Histo-blood group B transferase,…	ABO	Homo sapiens (Human)	354
P49354	P49354	reviewed	FNTA_HUMAN	Protein farnesyltransferase/geranylgeranyltransferase type-1 subunit alpha, EC 2.5.1.58, EC 2.5.1.59 (CAAX farnesyltransferase subunit alpha) (FTase-alpha) (Ras proteins prenyltransferase subunit alpha) (Type I protein geranyl-geranyltransferase subunit alpha, GGTase-I-alpha)	FNTA	Homo sapiens (Human)	379
P00519	P00519	reviewed	ABL1_HUMAN	Tyrosine-protein kinase ABL1, EC 2.7.10.2 (Abelson murine leukemia viral oncogene homolog 1) (Abelson tyrosine-protein kinase 1) (Proto-oncogene c-Abl) (p150)	ABL1 ABL JTK7	Homo sapiens (Human)	1130
P07686	P07686	reviewed	HEXB_HUMAN	Beta-hexosaminidase subunit beta, EC 3.2.1.52 (Beta-N-acetylhexosaminidase subunit beta, Hexosaminidase subunit B) (Cervical cancer proto-oncogene 7 protein, HCC-7) (N-acetyl-beta-glucosaminidase subunit beta) [Cleaved into: Beta-hexosaminidase subunit beta chain B; Beta-hexosaminidase subunit beta chain A ]	HEXB HCC7	Homo sapiens (Human)	556
ARSA_HUMAN	P15289	reviewed	ARSA_HUMAN	Arylsulfatase A, ASA, EC 3.1.6.8 (Cerebroside-sulfatase) [Cleaved into: Arylsulfatase A component B; Arylsulfatase A component C ]	ARSA	Homo sapiens (Human)	507
Q07960	Q07960	reviewed	RHG01_HUMAN	Rho GTPase-activating protein 1 (CDC42 GTPase-activating protein) (GTPase-activating protein rhoGAP) (Rho-related small GTPase protein activator) (Rho-type GTPase-activating protein 1) (p50-RhoGAP)	ARHGAP1 CDC42GAP RHOGAP1	Homo sapiens (Human)	439
P61626	P61626	reviewed	LYSC_HUMAN	Lysozyme C, EC 3.2.1.17 (1,4-beta-N-acetylmuramidase C)	LYZ LZM	Homo sapiens (Human)	148
P16442	P16442	reviewed	BGAT_HUMAN	Histo-blood group ABO system transferase (Fucosylglycoprotein 3-alpha-galactosyltransferase) (Fucosylglycoprotein alpha-N-acetylgalactosaminyltransferase) (Glycoprotein-fucosylgalactoside alpha-N-acetylgalactosaminyltransferase, EC 2.4.1.40) (Glycoprotein-fucosylgalactoside alpha-galactosyltransferase, EC 2.4.1.37) (Histo-blood group A transferase, A transferase) (Histo-blood group B transferase,…	ABO	Homo sapiens (Human)	354
FABPH_HUMAN	P05413	reviewed	FABPH_HUMAN	Fatty acid-binding protein, heart (Fatty acid-binding protein 3) (Heart-type fatty acid-binding protein, H-FABP) (Mammary-derived growth inhibitor, MDGI) (Muscle fatty acid-binding protein, M-FABP)	FABP3 FABP11 MDGI	Homo sapiens (Human)	133
PDK2_HUMAN	Q15119	reviewed	PDK2_HUMAN	[Pyruvate dehydrogenase (acetyl-transferring)] kinase isozyme 2, mitochondrial, EC 2.7.11.2 (Pyruvate dehydrogenase kinase isoform 2, PDH kinase 2, PDKII)	PDK2 PDHK2	Homo sapiens (Human)	407
CCL5_HUMAN	P13501	reviewed	CCL5_HUMAN	C-C motif chemokine 5 (EoCP) (Eosinophil chemotactic cytokine) (SIS-delta) (Small-inducible cytokine A5) (T cell-specific protein P228, TCP228) (T-cell-specific protein RANTES) [Cleaved into: RANTES(3-68); RANTES(4-68) ]	CCL5 D17S136E SCYA5	Homo sapiens (Human)	91
FKB1A_HUMAN	P62942	reviewed	FKB1A_HUMAN	Peptidyl-prolyl cis-trans isomerase FKBP1A, PPIase FKBP1A, EC 5.2.1.8 (12 kDa FK506-binding protein, 12 kDa FKBP, FKBP-12) (Calstabin-1) (FK506-binding protein 1A, FKBP-1A) (Immunophilin FKBP12) (Rotamase)	FKBP1A FKBP1 FKBP12	Homo sapiens (Human)	108
Q9UBX1	Q9UBX1	reviewed	CATF_HUMAN	Cathepsin F, CATSF, EC 3.4.22.41	CTSF	Homo sapiens (Human)	484
JAK2_HUMAN	O60674	reviewed	JAK2_HUMAN	Tyrosine-protein kinase JAK2, EC 2.7.10.2 (Janus kinase 2, JAK-2)	JAK2	Homo sapiens (Human)	1132
MK01_HUMAN	P28482	reviewed	MK01_HUMAN	Mitogen-activated protein kinase 1, MAP kinase 1, MAPK 1, EC 2.7.11.24 (ERT1) (Extracellular signal-regulated kinase 2, ERK-2) (MAP kinase isoform p42, p42-MAPK) (Mitogen-activated protein kinase 2, MAP kinase 2, MAPK 2)	MAPK1 ERK2 PRKM1 PRKM2	Homo sapiens (Human)	360
FA7_HUMAN	P08709	reviewed	FA7_HUMAN	Coagulation factor VII, EC 3.4.21.21 (Proconvertin) (Serum prothrombin conversion accelerator, SPCA) (Eptacog alfa) [Cleaved into: Factor VII light chain; Factor VII heavy chain ]	F7	Homo sapiens (Human)	466
NR1I2_HUMAN	O75469	reviewed	NR1I2_HUMAN	Nuclear receptor subfamily 1 group I member 2 (Orphan nuclear receptor PAR1) (Orphan nuclear receptor PXR) (Pregnane X receptor) (Steroid and xenobiotic receptor, SXR)	NR1I2 PXR	Homo sapiens (Human)	434
LEG3_HUMAN	P17931	reviewed	LEG3_HUMAN	Galectin-3, Gal-3 (35 kDa lectin) (Carbohydrate-binding protein 35, CBP 35) (Galactose-specific lectin 3) (Galactoside-binding protein, GALBP) (IgE-binding protein) (L-31) (Laminin-binding protein) (Lectin L-29) (Mac-2 antigen)	LGALS3 MAC2	Homo sapiens (Human)	250
O00204	O00204	reviewed	ST2B1_HUMAN	Sulfotransferase 2B1, EC 2.8.2.2 (Alcohol sulfotransferase) (Hydroxysteroid sulfotransferase 2) (Sulfotransferase family 2B member 1) (Sulfotransferase family cytosolic 2B member 1, ST2B1)	SULT2B1 HSST2	Homo sapiens (Human)	365
TPH1_HUMAN	P17752	reviewed	TPH1_HUMAN	Tryptophan 5-hydroxylase 1, EC 1.14.16.4 (Tryptophan 5-monooxygenase 1)	TPH1 TPH TPRH TRPH	Homo sapiens (Human)	444
NEP_HUMAN	P08473	reviewed	NEP_HUMAN	Neprilysin, EC 3.4.24.11 (Atriopeptidase) (Common acute lymphocytic leukemia antigen, CALLA) (Enkephalinase) (Neutral endopeptidase 24.11, NEP, Neutral endopeptidase) (Skin fibroblast elastase, SFE) (CD antigen CD10)	MME EPN	Homo sapiens (Human)	750
IL2_HUMAN	P60568	reviewed	IL2_HUMAN	Interleukin-2, IL-2 (T-cell growth factor, TCGF) (Aldesleukin)	IL2	Homo sapiens (Human)	153
RAB5A_HUMAN	P20339	reviewed	RAB5A_HUMAN	Ras-related protein Rab-5A, EC 3.6.5.2	RAB5A RAB5	Homo sapiens (Human)	215
TGM3_HUMAN	Q08188	reviewed	TGM3_HUMAN	Protein-glutamine gamma-glutamyltransferase E, EC 2.3.2.13 (Transglutaminase E, TG(E), TGE, TGase E) (Transglutaminase-3, TGase-3) [Cleaved into: Protein-glutamine gamma-glutamyltransferase E 50 kDa catalytic chain; Protein-glutamine gamma-glutamyltransferase E 27 kDa non-catalytic chain ]	TGM3	Homo sapiens (Human)	693
KTHY_HUMAN	P23919	reviewed	KTHY_HUMAN	Thymidylate kinase, EC 2.7.4.9 (dTMP kinase)	DTYMK CDC8 TMPK TYMK	Homo sapiens (Human)	212
ST1E1_HUMAN	P49888	reviewed	ST1E1_HUMAN	Sulfotransferase 1E1, ST1E1, EC 2.8.2.4 (EST-1) (Estrogen sulfotransferase) (Sulfotransferase, estrogen-preferring)	SULT1E1 STE	Homo sapiens (Human)	294
Q14541	Q14541	reviewed	HNF4G_HUMAN	Hepatocyte nuclear factor 4-gamma, HNF-4-gamma (Nuclear receptor subfamily 2 group A member 2)	HNF4G NR2A2	Homo sapiens (Human)	408
IMPA1_HUMAN	P29218	reviewed	IMPA1_HUMAN	Inositol monophosphatase 1, IMP 1, IMPase 1, EC 3.1.3.25 (D-galactose 1-phosphate phosphatase, EC 3.1.3.94) (Inositol-1(or 4)-monophosphatase 1) (Lithium-sensitive myo-inositol monophosphatase A1)	IMPA1 IMPA	Homo sapiens (Human)	277
GSTT2_HUMAN	P0CG30	reviewed	GSTT2_HUMAN	Glutathione S-transferase theta-2B, EC 2.5.1.18 (Glutathione S-transferase theta-2, GST class-theta-2)	GSTT2B GSTT2	Homo sapiens (Human)	244
SPYA_HUMAN	P21549	reviewed	SPYA_HUMAN	Alanine--glyoxylate aminotransferase, AGT, EC 2.6.1.44 (Serine--pyruvate aminotransferase, SPT, EC 2.6.1.51)	AGXT AGT1 SPAT	Homo sapiens (Human)	392
TPIS_HUMAN	P60174	reviewed	TPIS_HUMAN	Triosephosphate isomerase, TIM, EC 5.3.1.1 (Methylglyoxal synthase, EC 4.2.3.3) (Triose-phosphate isomerase)	TPI1 TPI	Homo sapiens (Human)	249
ACADM_HUMAN	P11310	reviewed	ACADM_HUMAN	Medium-chain specific acyl-CoA dehydrogenase, mitochondrial, MCAD, EC 1.3.8.7 (Medium chain acyl-CoA dehydrogenase, MCADH)	ACADM	Homo sapiens (Human)	421
P20132	P20132	reviewed	SDHL_HUMAN	L-serine dehydratase/L-threonine deaminase, SDH, EC 4.3.1.17 (L-serine deaminase) (L-threonine dehydratase, TDH, EC 4.3.1.19)	SDS SDH	Homo sapiens (Human)	328
P01343	P05019	reviewed	IGF1_HUMAN	Insulin-like growth factor I, IGF-I (Mechano growth factor, MGF) (Somatomedin-C)	IGF1 IBP1	Homo sapiens (Human)	195
P03956	P03956	reviewed	MMP1_HUMAN	Interstitial collagenase, EC 3.4.24.7 (Fibroblast collagenase) (Matrix metalloproteinase-1, MMP-1) [Cleaved into: 22 kDa interstitial collagenase; 27 kDa interstitial collagenase ]	MMP1 CLG	Homo sapiens (Human)	469
Q16775	Q16775	reviewed	GLO2_HUMAN	Hydroxyacylglutathione hydrolase, mitochondrial, EC 3.1.2.6 (Glyoxalase II, Glx II)	HAGH GLO2 HAGH1	Homo sapiens (Human)	308
NR1H4_HUMAN	Q96RI1	reviewed	NR1H4_HUMAN	Bile acid receptor (Farnesoid X-activated receptor) (Farnesol receptor HRR-1) (Nuclear receptor subfamily 1 group H member 4) (Retinoid X receptor-interacting protein 14, RXR-interacting protein 14)	NR1H4 BAR FXR HRR1 RIP14	Homo sapiens (Human)	486
P14555	P14555	reviewed	PA2GA_HUMAN	Phospholipase A2, membrane associated, EC 3.1.1.4 (GIIC sPLA2) (Group IIA phospholipase A2) (Non-pancreatic secretory phospholipase A2, NPS-PLA2) (Phosphatidylcholine 2-acylhydrolase 2A)	PLA2G2A PLA2B PLA2L RASF-A	Homo sapiens (Human)	144
P19623	P19623	reviewed	SPEE_HUMAN	Spermidine synthase, SPDSY, EC 2.5.1.16 (Putrescine aminopropyltransferase)	SRM SPS1 SRML1	Homo sapiens (Human)	302
MMP9_HUMAN	P14780	reviewed	MMP9_HUMAN	Matrix metalloproteinase-9, MMP-9, EC 3.4.24.35 (92 kDa gelatinase) (92 kDa type IV collagenase) (Gelatinase B, GELB) [Cleaved into: 67 kDa matrix metalloproteinase-9; 82 kDa matrix metalloproteinase-9 ]	MMP9 CLG4B	Homo sapiens (Human)	707
XIAP_HUMAN	P98170	reviewed	XIAP_HUMAN	E3 ubiquitin-protein ligase XIAP, EC 2.3.2.27 (Baculoviral IAP repeat-containing protein 4) (IAP-like protein, ILP, hILP) (Inhibitor of apoptosis protein 3, IAP-3, hIAP-3, hIAP3) (RING-type E3 ubiquitin transferase XIAP) (X-linked inhibitor of apoptosis protein, X-linked IAP)	XIAP API3 BIRC4 IAP3	Homo sapiens (Human)	497
GLYC_HUMAN	P34896	reviewed	GLYC_HUMAN	Serine hydroxymethyltransferase, cytosolic, SHMT, EC 2.1.2.1 (Glycine hydroxymethyltransferase) (Serine methylase)	SHMT1	Homo sapiens (Human)	483
AKT2_HUMAN	P31751	reviewed	AKT2_HUMAN	RAC-beta serine/threonine-protein kinase, EC 2.7.11.1 (Protein kinase Akt-2) (Protein kinase B beta, PKB beta) (RAC-PK-beta)	AKT2	Homo sapiens (Human)	481
FABP7_HUMAN	O15540	reviewed	FABP7_HUMAN	Fatty acid-binding protein, brain (Brain lipid-binding protein, BLBP) (Brain-type fatty acid-binding protein, B-FABP) (Fatty acid-binding protein 7) (Mammary-derived growth inhibitor related)	FABP7 BLBP FABPB MRG	Homo sapiens (Human)	132
S10A9_HUMAN	P06702	reviewed	S10A9_HUMAN	Protein S100-A9 (Calgranulin-B) (Calprotectin L1H subunit) (Leukocyte L1 complex heavy chain) (Migration inhibitory factor-related protein 14, MRP-14, p14) (S100 calcium-binding protein A9)	S100A9 CAGB CFAG MRP14	Homo sapiens (Human)	114
FABP6_HUMAN	P51161	reviewed	FABP6_HUMAN	Gastrotropin, GT (Fatty acid-binding protein 6) (Ileal lipid-binding protein, ILBP) (Intestinal 15 kDa protein, I-15P) (Intestinal bile acid-binding protein, I-BABP)	FABP6 ILBP ILLBP	Homo sapiens (Human)	128
P04183	P04183	reviewed	KITH_HUMAN	Thymidine kinase, cytosolic, EC 2.7.1.21	TK1	Homo sapiens (Human)	234
TIE2_HUMAN	Q02763	reviewed	TIE2_HUMAN	Angiopoietin-1 receptor, EC 2.7.10.1 (Endothelial tyrosine kinase) (Tunica interna endothelial cell kinase) (Tyrosine kinase with Ig and EGF homology domains-2) (Tyrosine-protein kinase receptor TEK) (Tyrosine-protein kinase receptor TIE-2, hTIE2) (p140 TEK) (CD antigen CD202b)	TEK TIE2 VMCM VMCM1	Homo sapiens (Human)	1124
P00480	P00480	reviewed	OTC_HUMAN	Ornithine transcarbamylase, mitochondrial, OTCase, EC 2.1.3.3 (Ornithine carbamoyltransferase, mitochondrial)	OTC	Homo sapiens (Human)	354
P06730	P06730	reviewed	IF4E_HUMAN	Eukaryotic translation initiation factor 4E, eIF-4E, eIF4E (eIF-4F 25 kDa subunit) (mRNA cap-binding protein)	EIF4E EIF4EL1 EIF4F	Homo sapiens (Human)	217
CSK_HUMAN	P41240	reviewed	CSK_HUMAN	Tyrosine-protein kinase CSK, EC 2.7.10.2 (C-Src kinase) (Protein-tyrosine kinase CYL)	CSK	Homo sapiens (Human)	450
OAT_HUMAN	P04181	reviewed	OAT_HUMAN	Ornithine aminotransferase, mitochondrial, EC 2.6.1.13 (Ornithine delta-aminotransferase) (Ornithine--oxo-acid aminotransferase) [Cleaved into: Ornithine aminotransferase, hepatic form; Ornithine aminotransferase, renal form ]	OAT	Homo sapiens (Human)	439
P07741	P07741	reviewed	APT_HUMAN	Adenine phosphoribosyltransferase, APRT, EC 2.4.2.7	APRT	Homo sapiens (Human)	180
VDR_HUMAN	P11473	reviewed	VDR_HUMAN	Vitamin D3 receptor, VDR (1,25-dihydroxyvitamin D3 receptor) (Nuclear receptor subfamily 1 group I member 1)	VDR NR1I1	Homo sapiens (Human)	427
FA11_HUMAN	P03951	reviewed	FA11_HUMAN	Coagulation factor XI, FXI, EC 3.4.21.27 (Plasma thromboplastin antecedent, PTA) [Cleaved into: Coagulation factor XIa heavy chain; Coagulation factor XIa light chain ]	F11	Homo sapiens (Human)	625
IMDH2_HUMAN	P12268	reviewed	IMDH2_HUMAN	Inosine-5'-monophosphate dehydrogenase 2, IMP dehydrogenase 2, IMPD 2, IMPDH 2, EC 1.1.1.205 (Inosine-5'-monophosphate dehydrogenase type II, IMP dehydrogenase II, IMPDH-II)	IMPDH2 IMPD2	Homo sapiens (Human)	514
P36873	P36873	reviewed	PP1G_HUMAN	Serine/threonine-protein phosphatase PP1-gamma catalytic subunit, PP-1G, EC 3.1.3.16 (Protein phosphatase 1C catalytic subunit)	PPP1CC	Homo sapiens (Human)	323
FOLH1_HUMAN	Q04609	reviewed	FOLH1_HUMAN	Glutamate carboxypeptidase 2, EC 3.4.17.21 (Cell growth-inhibiting gene 27 protein) (Folate hydrolase 1) (Folylpoly-gamma-glutamate carboxypeptidase, FGCP) (Glutamate carboxypeptidase II, GCPII) (Membrane glutamate carboxypeptidase, mGCP) (N-acetylated-alpha-linked acidic dipeptidase I, NAALADase I) (Prostate-specific membrane antigen, PSM, PSMA) (Pteroylpoly-gamma-glutamate carboxypeptidase)	FOLH1 FOLH NAALAD1 PSM PSMA GIG27	Homo sapiens (Human)	750
RARA_HUMAN	P10276	reviewed	RARA_HUMAN	Retinoic acid receptor alpha, RAR-alpha (Nuclear receptor subfamily 1 group B member 1)	RARA NR1B1	Homo sapiens (Human)	462
Q93088	Q93088	reviewed	BHMT1_HUMAN	Betaine--homocysteine S-methyltransferase 1, EC 2.1.1.5	BHMT	Homo sapiens (Human)	406
STAT1_HUMAN	P42224	reviewed	STAT1_HUMAN	Signal transducer and activator of transcription 1-alpha/beta (Transcription factor ISGF-3 components p91/p84)	STAT1	Homo sapiens (Human)	750
Q9UKM7	Q9UKM7	reviewed	MA1B1_HUMAN	Endoplasmic reticulum mannosyl-oligosaccharide 1,2-alpha-mannosidase, EC 3.2.1.113 (ER alpha-1,2-mannosidase) (ER mannosidase 1, ERMan1) (Man9GlcNAc2-specific-processing alpha-mannosidase) (Mannosidase alpha class 1B member 1)	MAN1B1 UNQ747/PRO1477	Homo sapiens (Human)	699
P49137	P49137	reviewed	MAPK2_HUMAN	MAP kinase-activated protein kinase 2, MAPK-activated protein kinase 2, MAPKAP kinase 2, MAPKAP-K2, MAPKAPK-2, MK-2, MK2, EC 2.7.11.1	MAPKAPK2	Homo sapiens (Human)	400
KIT_HUMAN	P10721	reviewed	KIT_HUMAN	Mast/stem cell growth factor receptor Kit, SCFR, EC 2.7.10.1 (Piebald trait protein, PBT) (Proto-oncogene c-Kit) (Tyrosine-protein kinase Kit) (p145 c-kit) (v-kit Hardy-Zuckerman 4 feline sarcoma viral oncogene homolog) (CD antigen CD117)	KIT SCFR	Homo sapiens (Human)	976
RASH_HUMAN	P01112	reviewed	RASH_HUMAN	GTPase HRas, EC 3.6.5.2 (H-Ras-1) (Ha-Ras) (Transforming protein p21) (c-H-ras) (p21ras) [Cleaved into: GTPase HRas, N-terminally processed ]	HRAS HRAS1	Homo sapiens (Human)	189
G6PI_HUMAN	P06744	reviewed	G6PI_HUMAN	Glucose-6-phosphate isomerase, GPI, EC 5.3.1.9 (Autocrine motility factor, AMF) (Neuroleukin, NLK) (Phosphoglucose isomerase, PGI) (Phosphohexose isomerase, PHI) (Sperm antigen 36, SA-36)	GPI	Homo sapiens (Human)	558
GSTM2_HUMAN	P28161	reviewed	GSTM2_HUMAN	Glutathione S-transferase Mu 2, EC 2.5.1.18 (GST class-mu 2) (GSTM2-2)	GSTM2 GST4	Homo sapiens (Human)	218
Q9NZD2	Q9NZD2	reviewed	GLTP_HUMAN	Glycolipid transfer protein, GLTP	GLTP	Homo sapiens (Human)	209
P22830	P22830	reviewed	HEMH_HUMAN	Ferrochelatase, mitochondrial, EC 4.99.1.1 (Heme synthase) (Protoheme ferro-lyase)	FECH	Homo sapiens (Human)	423
FPPS_HUMAN	P14324	reviewed	FPPS_HUMAN	Farnesyl pyrophosphate synthase, FPP synthase, FPS, EC 2.5.1.10 ((2E,6E)-farnesyl diphosphate synthase) (Dimethylallyltranstransferase, EC 2.5.1.1) (Farnesyl diphosphate synthase) (Geranyltranstransferase)	FDPS FPS KIAA1293	Homo sapiens (Human)	419
O15382	O15382	reviewed	BCAT2_HUMAN	Branched-chain-amino-acid aminotransferase, mitochondrial, BCAT(m), EC 2.6.1.42 (Placental protein 18, PP18)	BCAT2 BCATM BCT2 ECA40	Homo sapiens (Human)	392
TGFB2_HUMAN	P61812	reviewed	TGFB2_HUMAN	Transforming growth factor beta-2 proprotein (Cetermin) (Glioblastoma-derived T-cell suppressor factor, G-TSF) [Cleaved into: Latency-associated peptide, LAP; Transforming growth factor beta-2, TGF-beta-2 ]	TGFB2	Homo sapiens (Human)	414
P46926	P46926	reviewed	GNPI1_HUMAN	Glucosamine-6-phosphate isomerase 1, EC 3.5.99.6 (Glucosamine-6-phosphate deaminase 1, GNPDA 1, GlcN6P deaminase 1) (Oscillin)	GNPDA1 GNPI HLN KIAA0060	Homo sapiens (Human)	289
DUT_HUMAN	P33316	reviewed	DUT_HUMAN	Deoxyuridine 5'-triphosphate nucleotidohydrolase, mitochondrial, dUTPase, EC 3.6.1.23 (dUTP pyrophosphatase)	DUT	Homo sapiens (Human)	252
P49789	P49789	reviewed	FHIT_HUMAN	Bis(5'-adenosyl)-triphosphatase, EC 3.6.1.29 (AP3A hydrolase, AP3Aase) (Adenosine 5'-monophosphoramidase FHIT, EC 3.9.1.-) (Adenylylsulfatase, EC 3.6.2.1) (Adenylylsulfate-ammonia adenylyltransferase, EC 2.7.7.51) (Diadenosine 5',5'''-P1,P3-triphosphate hydrolase) (Dinucleosidetriphosphatase) (Fragile histidine triad protein)	FHIT	Homo sapiens (Human)	147
IMDH1_HUMAN	P20839	reviewed	IMDH1_HUMAN	Inosine-5'-monophosphate dehydrogenase 1, IMP dehydrogenase 1, IMPD 1, IMPDH 1, EC 1.1.1.205 (IMPDH-I)	IMPDH1 IMPD1	Homo sapiens (Human)	514
P24752	P24752	reviewed	THIL_HUMAN	Acetyl-CoA acetyltransferase, mitochondrial, EC 2.3.1.9 (Acetoacetyl-CoA thiolase) (T2)	ACAT1 ACAT MAT	Homo sapiens (Human)	427
Q16836	Q16836	reviewed	HCDH_HUMAN	Hydroxyacyl-coenzyme A dehydrogenase, mitochondrial, HCDH, EC 1.1.1.35 (Medium and short-chain L-3-hydroxyacyl-coenzyme A dehydrogenase) (Short-chain 3-hydroxyacyl-CoA dehydrogenase)	HADH HAD HAD1 HADHSC SCHAD	Homo sapiens (Human)	314
P35520	P35520	reviewed	CBS_HUMAN	Cystathionine beta-synthase, EC 4.2.1.22 (Beta-thionase) (Serine sulfhydrase)	CBS	Homo sapiens (Human)	551
Q13231	Q13231	reviewed	CHIT1_HUMAN	Chitotriosidase-1, EC 3.2.1.14 (Chitinase-1)	CHIT1	Homo sapiens (Human)	466
RET4_HUMAN	P02753	reviewed	RET4_HUMAN	Retinol-binding protein 4 (Plasma retinol-binding protein, PRBP, RBP) [Cleaved into: Plasma retinol-binding protein(1-182); Plasma retinol-binding protein(1-181); Plasma retinol-binding protein(1-179); Plasma retinol-binding protein(1-176) ]	RBP4 PRO2222	Homo sapiens (Human)	201
NGAL_HUMAN	P80188	reviewed	NGAL_HUMAN	Neutrophil gelatinase-associated lipocalin, NGAL (25 kDa alpha-2-microglobulin-related subunit of MMP-9) (Lipocalin-2) (Oncogene 24p3) (Siderocalin) (p25)	LCN2 HNL NGAL	Homo sapiens (Human)	198
GSTM1_HUMAN	P09488	reviewed	GSTM1_HUMAN	Glutathione S-transferase Mu 1, EC 2.5.1.18 (GST HB subunit 4) (GST class-mu 1) (GSTM1-1) (GSTM1a-1a) (GSTM1b-1b) (GTH4)	GSTM1 GST1	Homo sapiens (Human)	218
HMOX1_HUMAN	P09601	reviewed	HMOX1_HUMAN	Heme oxygenase 1, HO-1, EC 1.14.14.18 [Cleaved into: Heme oxygenase 1 soluble form ]	HMOX1 HO HO1	Homo sapiens (Human)	288
PPAP_HUMAN	P15309	reviewed	PPAP_HUMAN	Prostatic acid phosphatase, PAP, EC 3.1.3.2 (5'-nucleotidase, 5'-NT, EC 3.1.3.5) (Acid phosphatase 3) (Ecto-5'-nucleotidase) (Protein tyrosine phosphatase ACP3, EC 3.1.3.48) (Thiamine monophosphatase, TMPase) [Cleaved into: PAPf39 ]	ACP3 ACPP	Homo sapiens (Human)	386
INSR_HUMAN	P06213	reviewed	INSR_HUMAN	Insulin receptor, IR, EC 2.7.10.1 (CD antigen CD220) [Cleaved into: Insulin receptor subunit alpha; Insulin receptor subunit beta ]	INSR	Homo sapiens (Human)	1382
MMP16_HUMAN	P51512	reviewed	MMP16_HUMAN	Matrix metalloproteinase-16, MMP-16, EC 3.4.24.- (MMP-X2) (Membrane-type matrix metalloproteinase 3, MT-MMP 3, MTMMP3) (Membrane-type-3 matrix metalloproteinase, MT3-MMP, MT3MMP)	MMP16 C8orf57 MMPX2	Homo sapiens (Human)	607
Q92947	Q92947	reviewed	GCDH_HUMAN	Glutaryl-CoA dehydrogenase, mitochondrial, GCD, EC 1.3.8.6	GCDH	Homo sapiens (Human)	438
RARG_HUMAN	P13631	reviewed	RARG_HUMAN	Retinoic acid receptor gamma, RAR-gamma (Nuclear receptor subfamily 1 group B member 3)	RARG NR1B3	Homo sapiens (Human)	454
PUR2_HUMAN	P22102	reviewed	PUR2_HUMAN	Trifunctional purine biosynthetic protein adenosine-3 [Includes: Phosphoribosylamine--glycine ligase, EC 6.3.4.13 (Glycinamide ribonucleotide synthetase, GARS) (Phosphoribosylglycinamide synthetase); Phosphoribosylformylglycinamidine cyclo-ligase, EC 6.3.3.1 (AIR synthase, AIRS) (Phosphoribosyl-aminoimidazole synthetase); Phosphoribosylglycinamide formyltransferase, EC 2.1.2.2 (5'-phosphoribosylg…	GART PGFT PRGS	Homo sapiens (Human)	1010
Q92831	Q92831	reviewed	KAT2B_HUMAN	Histone acetyltransferase KAT2B, EC 2.3.1.48 (Histone acetyltransferase PCAF, Histone acetylase PCAF) (Lysine acetyltransferase 2B) (P300/CBP-associated factor, P/CAF) (Spermidine acetyltransferase KAT2B, EC 2.3.1.57)	KAT2B PCAF	Homo sapiens (Human)	832
RARB_HUMAN	P10826	reviewed	RARB_HUMAN	Retinoic acid receptor beta, RAR-beta (HBV-activated protein) (Nuclear receptor subfamily 1 group B member 2) (RAR-epsilon)	RARB HAP NR1B2	Homo sapiens (Human)	455
LKHA4_HUMAN	P09960	reviewed	LKHA4_HUMAN	Leukotriene A-4 hydrolase, LTA-4 hydrolase, EC 3.3.2.6 (Leukotriene A(4) hydrolase) (Tripeptide aminopeptidase LTA4H, EC 3.4.11.4)	LTA4H LTA4	Homo sapiens (Human)	611
ZAP70_HUMAN	P43403	reviewed	ZAP70_HUMAN	Tyrosine-protein kinase ZAP-70, EC 2.7.10.2 (70 kDa zeta-chain associated protein) (Syk-related tyrosine kinase)	ZAP70 SRK	Homo sapiens (Human)	619
CLK1_HUMAN	P49759	reviewed	CLK1_HUMAN	Dual specificity protein kinase CLK1, EC 2.7.12.1 (CDC-like kinase 1)	CLK1 CLK	Homo sapiens (Human)	484
TRYB2_HUMAN	P20231	reviewed	TRYB2_HUMAN	Tryptase beta-2, Tryptase-2, EC 3.4.21.59 (Tryptase II)	TPSB2 TPS2	Homo sapiens (Human)	275
Q16772	Q16772	reviewed	GSTA3_HUMAN	Glutathione S-transferase A3, EC 2.5.1.18 (GST class-alpha member 3) (Glutathione S-transferase A3-3)	GSTA3	Homo sapiens (Human)	222
P50613	P50613	reviewed	CDK7_HUMAN	Cyclin-dependent kinase 7, EC 2.7.11.22, EC 2.7.11.23 (39 kDa protein kinase, p39 Mo15) (CDK-activating kinase 1) (Cell division protein kinase 7) (Serine/threonine-protein kinase 1) (TFIIH basal transcription factor complex kinase subunit)	CDK7 CAK CAK1 CDKN7 MO15 STK1	Homo sapiens (Human)	346
MP2K1_HUMAN	Q02750	reviewed	MP2K1_HUMAN	Dual specificity mitogen-activated protein kinase kinase 1, MAP kinase kinase 1, MAPKK 1, MKK1, EC 2.7.12.2 (ERK activator kinase 1) (MAPK/ERK kinase 1, MEK 1)	MAP2K1 MEK1 PRKMK1	Homo sapiens (Human)	393
P85A_HUMAN	P27986	reviewed	P85A_HUMAN	Phosphatidylinositol 3-kinase regulatory subunit alpha, PI3-kinase regulatory subunit alpha, PI3K regulatory subunit alpha, PtdIns-3-kinase regulatory subunit alpha (Phosphatidylinositol 3-kinase 85 kDa regulatory subunit alpha, PI3-kinase subunit p85-alpha, PtdIns-3-kinase regulatory subunit p85-alpha)	PIK3R1 GRB1	Homo sapiens (Human)	724
P23381	P23381	reviewed	SYWC_HUMAN	Tryptophan--tRNA ligase, cytoplasmic, EC 6.1.1.2 (Interferon-induced protein 53, IFP53) (Tryptophanyl-tRNA synthetase, TrpRS, hWRS) [Cleaved into: T1-TrpRS; T2-TrpRS ]	WARS1 IFI53 WARS WRS	Homo sapiens (Human)	471
P07359	P07359	reviewed	GP1BA_HUMAN	Platelet glycoprotein Ib alpha chain, GP-Ib alpha, GPIb-alpha, GPIbA, Glycoprotein Ibalpha (Antigen CD42b-alpha) (CD antigen CD42b) [Cleaved into: Glycocalicin ]	GP1BA	Homo sapiens (Human)	652
P51151	P51151	reviewed	RAB9A_HUMAN	Ras-related protein Rab-9A	RAB9A RAB9	Homo sapiens (Human)	201
LYAM2_HUMAN	P16581	reviewed	LYAM2_HUMAN	E-selectin (CD62 antigen-like family member E) (Endothelial leukocyte adhesion molecule 1, ELAM-1) (Leukocyte-endothelial cell adhesion molecule 2, LECAM2) (CD antigen CD62E)	SELE ELAM1	Homo sapiens (Human)	610
Q07817	Q07817	reviewed	B2CL1_HUMAN	Bcl-2-like protein 1, Bcl2-L-1 (Apoptosis regulator Bcl-X)	BCL2L1 BCL2L BCLX	Homo sapiens (Human)	233
Q62639	Q62639	reviewed	RHEB_RAT	GTP-binding protein Rheb (Ras homolog enriched in brain)	Rheb	Rattus norvegicus (Rat)	184
Q96CD2	Q96CD2	reviewed	COAC_HUMAN	Phosphopantothenoylcysteine decarboxylase, PPC-DC, EC 4.1.1.36 (CoaC)	PPCDC COAC MDS018 UNQ9365/PRO34154	Homo sapiens (Human)	204
KPYR_HUMAN	P30613	reviewed	KPYR_HUMAN	Pyruvate kinase PKLR, EC 2.7.1.40 (Pyruvate kinase 1) (Pyruvate kinase isozymes L/R) (R-type/L-type pyruvate kinase) (Red cell/liver pyruvate kinase)	PKLR PK1 PKL	Homo sapiens (Human)	574
P10153	P10153	reviewed	RNAS2_HUMAN	Non-secretory ribonuclease, EC 4.6.1.18 (Eosinophil-derived neurotoxin) (RNase UpI-2) (Ribonuclease 2, RNase 2) (Ribonuclease US)	RNASE2 EDN RNS2	Homo sapiens (Human)	161
Q96T66	Q96T66	reviewed	NMNA3_HUMAN	Nicotinamide/nicotinic acid mononucleotide adenylyltransferase 3, NMN/NaMN adenylyltransferase 3 (Nicotinamide-nucleotide adenylyltransferase 3, NMN adenylyltransferase 3) (Nicotinate-nucleotide adenylyltransferase 3, NaMN adenylyltransferase 3, EC 2.7.7.18) (Pyridine nucleotide adenylyltransferase 3, PNAT-3, EC 2.7.7.1)	NMNAT3 FKSG76	Homo sapiens (Human)	252
P00492	P00492	reviewed	HPRT_HUMAN	Hypoxanthine-guanine phosphoribosyltransferase, HGPRT, HGPRTase, EC 2.4.2.8	HPRT1 HPRT	Homo sapiens (Human)	218
CASP3_HUMAN	P42574	reviewed	CASP3_HUMAN	Caspase-3, CASP-3, EC 3.4.22.56 (Apopain) (Cysteine protease CPP32, CPP-32) (Protein Yama) (SREBP cleavage activity 1, SCA-1) [Cleaved into: Caspase-3 subunit p17; Caspase-3 subunit p12 ]	CASP3 CPP32	Homo sapiens (Human)	277
CD209_HUMAN	Q9NNX6	reviewed	CD209_HUMAN	CD209 antigen (C-type lectin domain family 4 member L) (Dendritic cell-specific ICAM-3-grabbing non-integrin 1, DC-SIGN, DC-SIGN1) (CD antigen CD209)	CD209 CLEC4L	Homo sapiens (Human)	404
CMA1_HUMAN	P23946	reviewed	CMA1_HUMAN	Chymase, EC 3.4.21.39 (Alpha-chymase) (Mast cell protease I)	CMA1 CYH CYM	Homo sapiens (Human)	247
AMYP_HUMAN	P04746	reviewed	AMYP_HUMAN	Pancreatic alpha-amylase, PA, EC 3.2.1.1 (1,4-alpha-D-glucan glucanohydrolase)	AMY2A	Homo sapiens (Human)	511
CASP1_HUMAN	P29466	reviewed	CASP1_HUMAN	Caspase-1, CASP-1, EC 3.4.22.36 (Interleukin-1 beta convertase, IL-1BC) (Interleukin-1 beta-converting enzyme, ICE, IL-1 beta-converting enzyme) (p45) [Cleaved into: Caspase-1 subunit p20; Caspase-1 subunit p10 ]	CASP1 IL1BC IL1BCE	Homo sapiens (Human)	404
LGUL_HUMAN	Q04760	reviewed	LGUL_HUMAN	Lactoylglutathione lyase, EC 4.4.1.5 (Aldoketomutase) (Glyoxalase I, Glx I) (Ketone-aldehyde mutase) (Methylglyoxalase) (S-D-lactoylglutathione methylglyoxal lyase)	GLO1	Homo sapiens (Human)	184
PIMT_HUMAN	P22061	reviewed	PIMT_HUMAN	Protein-L-isoaspartate(D-aspartate) O-methyltransferase, PIMT, EC 2.1.1.77 (L-isoaspartyl protein carboxyl methyltransferase) (Protein L-isoaspartyl/D-aspartyl methyltransferase) (Protein-beta-aspartate methyltransferase)	PCMT1	Homo sapiens (Human)	227
CDC42_HUMAN	P60953	reviewed	CDC42_HUMAN	Cell division control protein 42 homolog, EC 3.6.5.2 (G25K GTP-binding protein)	CDC42	Homo sapiens (Human)	191
Q9NPB1	Q9NPB1	reviewed	NT5M_HUMAN	5'(3')-deoxyribonucleotidase, mitochondrial, 5',3'-nucleotidase, mitochondrial, EC 3.1.3.- (Deoxy-5'-nucleotidase 2, dNT-2)	NT5M DNT2	Homo sapiens (Human)	228
P07195	P07195	reviewed	LDHB_HUMAN	L-lactate dehydrogenase B chain, LDH-B, EC 1.1.1.27 (LDH heart subunit, LDH-H) (Renal carcinoma antigen NY-REN-46)	LDHB	Homo sapiens (Human)	334
Q9Y689	Q9Y689	reviewed	ARL5A_HUMAN	ADP-ribosylation factor-like protein 5A	ARL5A ARFLP5 ARL5	Homo sapiens (Human)	179
KPCT_HUMAN	Q04759	reviewed	KPCT_HUMAN	Protein kinase C theta type, EC 2.7.11.13 (nPKC-theta)	PRKCQ PRKCT	Homo sapiens (Human)	706
ADA33_HUMAN	Q9BZ11	reviewed	ADA33_HUMAN	Disintegrin and metalloproteinase domain-containing protein 33, ADAM 33, EC 3.4.24.-	ADAM33 C20orf153 UNQ873/PRO1891	Homo sapiens (Human)	813
Q9P2T1	Q9P2T1	reviewed	GMPR2_HUMAN	GMP reductase 2, GMPR 2, EC 1.7.1.7 (Guanosine 5'-monophosphate oxidoreductase 2, Guanosine monophosphate reductase 2)	GMPR2	Homo sapiens (Human)	348
P10114	P10114	reviewed	RAP2A_HUMAN	Ras-related protein Rap-2a, EC 3.6.5.2 (RbBP-30)	RAP2A	Homo sapiens (Human)	183
PPARD_HUMAN	Q03181	reviewed	PPARD_HUMAN	Peroxisome proliferator-activated receptor delta, PPAR-delta (NUCI) (Nuclear hormone receptor 1, NUC1) (Nuclear receptor subfamily 1 group C member 2) (Peroxisome proliferator-activated receptor beta, PPAR-beta)	PPARD NR1C2 PPARB	Homo sapiens (Human)	441

## Sheet: Sheet1
		Gene ID
		TREM1
		CA2
		CTSD
		TTR
		QPCT
		BMP2
		CA1
		CCNA2
		PPIA
		CLPP
		AR
		NQO2
		AKR1B1
		CYP19A1
		DUSP6
		BACE1
		MAOB
		PPP5C
		CDK2
		EPHB4
		PNP
		SHBG
		NOS3
		AKR1C2
		PDPK1
		FCAR
		ANXA5
		ADAM17
		ESR1
		AZGP1
		PIM1
		CASP7
		PLA2G10
		MIF
		PDE4D
		PDE4B
		PGR
		PGF
		MMP8
		EGFR
		MAPK14
		CFD
		CFB
		PPARG
		HSD17B1
		ESRRG
		CES1
		BCHE
		TGFBR1
		CHEK1
		SELP
		F10
		CTSB
		CSNK1G2
		BMP7
		GSR
		MAPK8
		RXRA
		HSP90AA1
		AMY1A
		AMY1B
		AMY1C
		NQO1
		CTSK
		MTAP
		AMD1
		PAH
		FGFR1
		TNNC1
		DHFR
		YARS1
		HSPA8
		SOD2
		SORD
		HDAC8
		GSK3B
		SULT2A1
		AKR1C3
		HSD11B1
		SRC
		HPN
		NR3C2
		KDR
		F2
		FGFR2
		AKR1C1
		PTPN1
		CTNNA1
		MMP12
		TYMP
		CTSS
		ALB
		CBR1
		CDA
		PDE3B
		AKT1
		HMGCR
		MET
		PRKACA
		ADH1C
		PDE5A
		CDK6
		ATOX1
		DCK
		REG1A
		PNMT
		MAPK10
		PYGL
		EPHX2
		DPP4
		PLAU
		MMP3
		ESR2
		REN
		HK1
		AHCY
		MMP7
		HCK
		ADK
		RHOA
		TNK2
		BST1
		CYP2C9
		ELANE
		ACE
		NMNAT1
		NR1H2
		LCK
		PCK1
		PADI4
		KIF11
		TTPA
		UCK2
		NR1H3
		SETD7
		RAB11A
		MTHFD1
		GSTA1
		BIRC7
		LGALS2
		MMP13
		GALE
		CD1A
		ARG1
		THRB
		SERPINA1
		CCNT1
		ERBB4
		DPEP1
		DHODH
		GSTP1
		NOS2
		KYAT1
		B3GAT1
		SYK
		FABP4
		IGF1R
		SSE1
		GCK
		NR3C1
		TYMS
		PARP1
		PPARA
		CRABP2
		ABO
		FNTA
		ABL1
		HEXB
		ARSA
		ARHGAP1
		LYZ
		FABP3
		PDK2
		CCL5
		FKBP1A
		CTSF
		JAK2
		MAPK1
		F7
		NR1I2
		LGALS3
		SULT2B1
		TPH1
		MME
		IL2
		RAB5A
		TGM3
		DTYMK
		SULT1E1
		HNF4G
		IMPA1
		GSTT2B
		AGXT
		TPI1
		ACADM
		SDS
		IGF1
		MMP1
		HAGH
		NR1H4
		PLA2G2A
		SRM
		MMP9
		XIAP
		SHMT1
		AKT2
		FABP7
		S100A9
		FABP6
		TK1
		TEK
		OTC
		EIF4E
		CSK
		OAT
		APRT
		VDR
		F11
		IMPDH2
		PPP1CC
		FOLH1
		RARA
		BHMT
		STAT1
		MAN1B1
		MAPKAPK2
		KIT
		HRAS
		GPI
		GSTM2
		GLTP
		FECH
		FDPS
		BCAT2
		TGFB2
		GNPDA1
		DUT
		FHIT
		IMPDH1
		ACAT1
		HADH
		CBS
		CHIT1
		RBP4
		LCN2
		GSTM1
		HMOX1
		ACP3
		INSR
		MMP16
		GCDH
		RARG
		GART
		KAT2B
		RARB
		LTA4H
		ZAP70
		CLK1
		TPSB2
		GSTA3
		CDK7
		MAP2K1
		PIK3R1
		WARS1
		GP1BA
		RAB9A
		SELE
		BCL2L1
		Rheb
		PPCDC
		PKLR
		RNASE2
		NMNAT3
		HPRT1
		CASP3
		CD209
		CMA1
		AMY2A
		CASP1
		GLO1
		PCMT1
		CDC42
		NT5M
		LDHB
		ARL5A
		PRKCQ
		ADAM33
		GMPR2
		RAP2A
		PPARD
		MTNR1A
		MTNR1B
		HTR2B
		HTR2A
		HTR6
		HTR2C
		HTR1A
		HTR7
		ACHE
		HTR5A
		SLC6A3
		HTR4
		HTR1B
		HTR1D
		OPRK1
		HRH3
		TRPV1
		HRH1
		PTGS2
		SLC6A4
		SLC6A2
		FAAH
		ADRA2A
		ADRA2C
		ADRA2B
		DRD3
		SIGMAR1
		HRH2
		DRD1
		ADORA3
		FLT4
		HTR1E
		GABRA1
		DRD2
		RPS6KA3
		PDE9A
		CDK4
		IRAK4
		GRM5
		CCNC
		CDK8
		MPO
		GSK3A
		GRM1
		GRM4
		CCND1
		KCNK3
		KCNK9
		PIK3CB
		PIK3CG
		PIK3CA
		TRPA1
		PKM
		ERBB2
		PTK6
		BACE2
		ADORA2B
		PKN2
		STS
		LRRK2
		BRD4
		BAZ2B
		BAZ2A
		DBF4
		GRK6
		ITK
		DUSP3
		TTK
		PIM2
		CREBBP
		PIK3C2A
		PORCN
		PIK3CD
		PRKDC
		MDM2
		PIK3C2B
		TLR7
